# Supplementary material for: 1-(2-Fluoro­phen­yl)-6,7-dimethoxy­isochroman
Source: Acta Crystallogr Sect E Struct Rep Online. 2009 Mar 25;65(Pt 4):o867–8. doi: 10.1107/S160053680900926X (PMC2969092; doi:10.1107/S160053680900926X)
Supplement: Supplementary file 1 [file e-65-0o867-sup1.cif]

##############################################################################
###                                                                        ###
###        Electronic paper (Acta Crystallographica Section E)             ###
###                                                                        ###
##############################################################################
#                                                                            #
# This CIF contains the data in a paper accepted for publication in Acta     #
# Crystallographica Section E. It conforms to the requirements of Notes      #
# for Authors for Section E, and has been peer reviewed under the auspices   #
# of the IUCr Commission on Journals.                                        #
#                                                                            #
# Full details of the Crystallographic Information File format               #
# are given in the paper "The Crystallographic Information File (CIF):       #
# a New Standard Archive File for Crystallography" by S. R. Hall, F. H.      #
# Allen and I. D. Brown [Acta Cryst. (1991), A47, 655-685].                  #
#                                                                            #
# The current version of the core CIF dictionary is obtainable from          #
# ftp://ftp.iucr.org/pub/cif_core.dic. The current version number is 2.4.    #
#                                                                            #
# Software is freely available for graphical display of the structure(s) in  #
# this CIF.  For information consult the CIF home page http://www.iucr.org/  #
# cif/home.html                                                              #
#                                                                            #
# This file may be used for bona fide research purposes within the           #
# scientific community so long as proper attribution is given to the journal # 
# article from which it was obtained.                                        #
#                                                                            #
##############################################################################
                                             
data_global
_audit_creation_method     SHELXL-97
_journal_date_recd_electronic     2009-02-11
_journal_date_accepted     2009-03-13
_journal_name_full     'Acta Crystallographica, Section E'
_journal_year     2009
_journal_volume     65
_journal_issue      4
_journal_page_first     o867
_journal_page_last     o868
_journal_paper_category     QO
_journal_coeditor_code     LX2092
_publ_contact_author_name     'Dr Aamer Saeed'
_publ_contact_author_address
;
Department of Chemistry,
Quaid-I-Azam University,
Islamabad 45320,
Pakistan
;
_publ_contact_author_email     'aamersaeed@yahoo.com'
_publ_contact_author_fax     '+92 51 90643231'
_publ_contact_author_phone     '+92 51 90642241'
_publ_section_title
;
1-(2-Fluorophenyl)-6,7-dimethoxyisochroman
;
loop_
    _publ_author_name
    _publ_author_address
    'Saeed, Aamer'
;
Department of Chemistry,
Quaid-i-Azam University,
Islamabad 45320,
Pakistan
;
    'Simpson, Jim'
;
Department of Chemistry
University of Otago
PO Box 56
Dunedin
New Zealand
;
    'Stanley, Roderick G.'
;
Department of Chemistry
University of Otago
PO Box 56
Dunedin
New Zealand
;
data_I
_chemical_name_systematic
;
1-(2-Fluorophenyl)-6,7-dimethoxyisochroman
;
_chemical_name_common     ?
_chemical_formula_moiety     'C17 H17 F O3'
_chemical_formula_sum     'C17 H17 F O3'
_chemical_formula_iupac     'C17 H17 F O3'
_chemical_formula_weight     288.31
_chemical_melting_point     ?
_symmetry_cell_setting     monoclinic
_symmetry_space_group_name_H-M     'P 21/c'
_symmetry_space_group_name_Hall     '-P 2ybc'
loop_
    _symmetry_equiv_pos_as_xyz
    'x, y, z'
    '-x, y+1/2, -z+1/2'
    '-x, -y, -z'
    'x, -y-1/2, z-1/2'
_cell_length_a     15.730(2)
_cell_length_b     5.2328(8)
_cell_length_c     16.477(2)
_cell_angle_alpha     90.00
_cell_angle_beta     93.108(8)
_cell_angle_gamma     90.00
_cell_volume     1354.3(3)
_cell_formula_units_Z     4
_cell_measurement_reflns_used     3061
_cell_measurement_theta_min     2.48
_cell_measurement_theta_max     28.65
_cell_measurement_temperature     89(2)
_exptl_crystal_description     'irregular fragment'
_exptl_crystal_colour     colourless
_exptl_crystal_size_max     0.29
_exptl_crystal_size_mid     0.22
_exptl_crystal_size_min     0.13
_exptl_crystal_density_diffrn     1.414
_exptl_crystal_density_meas     ?
_exptl_crystal_density_method     'not measured'
_exptl_crystal_F_000     608
_exptl_absorpt_coefficient_mu     0.105
_exptl_absorpt_correction_type     multi-scan
_exptl_absorpt_process_details     '(SADABS; Bruker, 2006)'
_exptl_absorpt_correction_T_min     0.789
_exptl_absorpt_correction_T_max     0.986
_exptl_special_details
;
;
_diffrn_ambient_temperature     89(2)
_diffrn_radiation_type     MoK\a
_diffrn_radiation_wavelength     0.71073
_diffrn_radiation_source     'fine-focus sealed tube'
_diffrn_radiation_monochromator     graphite
_diffrn_measurement_device_type     'Bruker APEXII CCD area-detector'
_diffrn_measurement_method     \w'
_diffrn_detector_area_resol_mean     10.0
_diffrn_reflns_number     13466
_diffrn_reflns_av_R_equivalents     0.0723
_diffrn_reflns_av_sigmaI/netI     0.0600
_diffrn_reflns_theta_min     2.59
_diffrn_reflns_theta_max     25.00
_diffrn_reflns_theta_full     25.00
_diffrn_measured_fraction_theta_max     0.992
_diffrn_measured_fraction_theta_full     0.992
_diffrn_reflns_limit_h_min     -17
_diffrn_reflns_limit_h_max     18
_diffrn_reflns_limit_k_min     -6
_diffrn_reflns_limit_k_max     5
_diffrn_reflns_limit_l_min     -19
_diffrn_reflns_limit_l_max     19
_diffrn_standards_number     0
_diffrn_standards_interval_count     .
_diffrn_standards_interval_time     .
_diffrn_standards_decay_%     .
_refine_special_details
;
 Refinement of F^2^ against ALL reflections.  The weighted R-factor wR and
 goodness of fit S are based on F^2^, conventional R-factors R are based
 on F, with F set to zero for negative F^2^. The threshold expression of
 F^2^ > 2sigma(F^2^) is used only for calculating R-factors(gt) etc. and is
 not relevant to the choice of reflections for refinement.  R-factors based
 on F^2^ are statistically about twice as large as those based on F, and R-
 factors based on ALL data will be even larger.
;
_reflns_number_total     2371
_reflns_number_gt     1864
_reflns_threshold_expression     I>2\s(I)
_refine_ls_structure_factor_coef     Fsqd
_refine_ls_matrix_type     full
_refine_ls_R_factor_all     0.0881
_refine_ls_R_factor_gt     0.0737
_refine_ls_wR_factor_gt     0.2480
_refine_ls_wR_factor_ref     0.2607
_refine_ls_goodness_of_fit_ref     1.276
_refine_ls_restrained_S_all     1.276
_refine_ls_number_reflns     2371
_refine_ls_number_parameters     193
_refine_ls_number_restraints     0
_refine_ls_hydrogen_treatment     constr
_refine_ls_weighting_scheme     calc
_refine_ls_weighting_details
         'calc w=1/[\s^2^(Fo^2^)+(0.1483P)^2^+0.6898P] where P=(Fo^2^+2Fc^2^)/3'
_atom_sites_solution_hydrogens     geom
_atom_sites_solution_primary     direct
_atom_sites_solution_secondary     difmap
_refine_ls_shift/su_max     0.000
_refine_ls_shift/su_mean     0.000
_refine_diff_density_max     0.454
_refine_diff_density_min     -0.371
_refine_ls_extinction_method     'SHELXS97 (Sheldrick, 2008)'
_refine_ls_extinction_coef     0.021(8)
_refine_ls_extinction_expression
                                  'Fc^*^=kFc[1+0.001xFc^2^\l^3^/sin(2\q)]^-1/4^'
loop_
    _atom_type_symbol
    _atom_type_description
    _atom_type_scat_dispersion_real
    _atom_type_scat_dispersion_imag
    _atom_type_scat_source
    'C' 'C' 0.0033 0.0016
                         'International Tables Vol C Tables 4.2.6.8 and 6.1.1.4'
    'H' 'H' 0.0000 0.0000
                         'International Tables Vol C Tables 4.2.6.8 and 6.1.1.4'
    'O' 'O' 0.0106 0.0060
                         'International Tables Vol C Tables 4.2.6.8 and 6.1.1.4'
    'F' 'F' 0.0171 0.0103
                         'International Tables Vol C Tables 4.2.6.8 and 6.1.1.4'
_computing_data_collection     'APEX2 (Bruker, 2006)'
_computing_cell_refinement     'APEX2 and SAINT (Bruker, 2006)'
_computing_data_reduction     'SAINT (Bruker, 2006)'
_computing_structure_solution     'SHELXS97 (Sheldrick, 2008)'
_computing_structure_refinement
;
SHELXL97 (Sheldrick, 2008) and TITAN (Hunter & Simpson, 1999)
;
_computing_molecular_graphics
;
SHELXTL (Sheldrick, 2008) and Mercury (Macrae <i>et al.</i>,
2006)
;
_computing_publication_material
;
SHELXL97 (Sheldrick, 2008), enCIFer (Allen <i>et al.</i>,
2004), PLATON (Spek, 2009)
and publCIF (Westrip, 2009)
;
loop_
    _atom_site_type_symbol
    _atom_site_label
    _atom_site_fract_x
    _atom_site_fract_y
    _atom_site_fract_z
    _atom_site_U_iso_or_equiv
    _atom_site_adp_type
    _atom_site_calc_flag
    _atom_site_refinement_flags
    _atom_site_occupancy
    _atom_site_disorder_assembly
    _atom_site_disorder_group
    O O1 0.23025(15) 0.7414(5) 0.31621(15) 0.0181(7) Uani d . 1 . .
    C C1 0.3182(2) 0.7001(7) 0.3030(2) 0.0203(9) Uani d . 1 . .
    H H1A 0.3425 0.8551 0.2787 0.024 Uiso calc R 1 . .
    H H1B 0.3240 0.5568 0.2644 0.024 Uiso calc R 1 . .
    C C2 0.3667(2) 0.6388(7) 0.3826(2) 0.0177(9) Uani d . 1 . .
    H H2A 0.3524 0.4635 0.3999 0.021 Uiso calc R 1 . .
    H H2B 0.4287 0.6455 0.3749 0.021 Uiso calc R 1 . .
    C C3 0.3445(2) 0.8270(7) 0.4478(2) 0.0151(8) Uani d . 1 . .
    C C4 0.3972(2) 0.8448(6) 0.5191(2) 0.0149(8) Uani d . 1 . .
    H H4 0.4458 0.7373 0.5257 0.018 Uiso calc R 1 . .
    C C5 0.3797(2) 1.0161(6) 0.5799(2) 0.0140(8) Uani d . 1 . .
    O O2 0.42783(15) 1.0436(5) 0.65158(15) 0.0173(7) Uani d . 1 . .
    C C16 0.4888(2) 0.8446(7) 0.6690(2) 0.0199(9) Uani d . 1 . .
    H H16A 0.4608 0.6779 0.6626 0.030 Uiso calc R 1 . .
    H H16B 0.5124 0.8627 0.7250 0.030 Uiso calc R 1 . .
    H H16C 0.5348 0.8571 0.6314 0.030 Uiso calc R 1 . .
    C C6 0.3085(2) 1.1783(6) 0.5699(2) 0.0143(8) Uani d . 1 . .
    O O3 0.29623(15) 1.3416(5) 0.63316(15) 0.0167(7) Uani d . 1 . .
    C C17 0.2271(2) 1.5183(7) 0.6224(2) 0.0167(8) Uani d . 1 . .
    H H17A 0.2353 1.6245 0.5745 0.025 Uiso calc R 1 . .
    H H17B 0.2251 1.6275 0.6706 0.025 Uiso calc R 1 . .
    H H17C 0.1734 1.4238 0.6148 0.025 Uiso calc R 1 . .
    C C7 0.2562(2) 1.1589(6) 0.4993(2) 0.0143(8) Uani d . 1 . .
    H H7 0.2078 1.2665 0.4922 0.017 Uiso calc R 1 . .
    C C8 0.2740(2) 0.9841(6) 0.4389(2) 0.0143(8) Uani d . 1 . .
    C C9 0.2186(2) 0.9759(7) 0.3601(2) 0.0154(8) Uani d . 1 . .
    H H9 0.2368 1.1196 0.3250 0.019 Uiso calc R 1 . .
    C C10 0.1238(2) 1.0018(6) 0.3687(2) 0.0146(8) Uani d . 1 . .
    C C11 0.0776(2) 0.8291(6) 0.4129(2) 0.0145(8) Uani d . 1 . .
    F F1 0.12090(13) 0.6419(4) 0.45485(12) 0.0202(6) Uani d . 1 . .
    C C12 -0.0089(2) 0.8363(6) 0.4168(2) 0.0164(8) Uani d . 1 . .
    H H12 -0.0378 0.7140 0.4479 0.020 Uiso calc R 1 . .
    C C13 -0.0540(2) 1.0280(7) 0.3740(2) 0.0185(9) Uani d . 1 . .
    H H13 -0.1142 1.0358 0.3750 0.022 Uiso calc R 1 . .
    C C14 -0.0104(2) 1.2076(7) 0.3300(2) 0.0193(9) Uani d . 1 . .
    H H14 -0.0409 1.3394 0.3014 0.023 Uiso calc R 1 . .
    C C15 0.0770(2) 1.1947(7) 0.3276(2) 0.0162(8) Uani d . 1 . .
    H H15 0.1061 1.3190 0.2975 0.019 Uiso calc R 1 . .
loop_
    _atom_site_aniso_label
    _atom_site_aniso_U_11
    _atom_site_aniso_U_22
    _atom_site_aniso_U_33
    _atom_site_aniso_U_12
    _atom_site_aniso_U_13
    _atom_site_aniso_U_23
    O1 0.0232(14) 0.0159(14) 0.0156(14) -0.0003(10) 0.0048(10) -0.0068(11)
    C1 0.0219(19) 0.021(2) 0.018(2) 0.0006(15) 0.0063(14) -0.0041(16)
    C2 0.0219(19) 0.0131(18) 0.019(2) -0.0007(14) 0.0067(14) -0.0015(15)
    C3 0.0200(18) 0.0126(18) 0.0135(19) -0.0019(13) 0.0069(13) 0.0019(14)
    C4 0.0190(18) 0.0121(18) 0.0139(19) 0.0019(13) 0.0034(13) 0.0016(14)
    C5 0.0183(18) 0.0131(17) 0.0106(18) -0.0022(13) 0.0020(13) 0.0020(14)
    O2 0.0204(13) 0.0169(13) 0.0145(14) 0.0043(10) -0.0012(9) -0.0007(11)
    C16 0.0218(19) 0.0155(19) 0.022(2) 0.0026(14) -0.0017(14) 0.0030(16)
    C6 0.0232(19) 0.0093(17) 0.0111(18) -0.0017(13) 0.0061(13) -0.0018(13)
    O3 0.0233(14) 0.0151(14) 0.0116(13) 0.0065(10) -0.0012(9) -0.0042(10)
    C17 0.0215(18) 0.0127(18) 0.0159(19) 0.0030(14) 0.0013(13) -0.0051(14)
    C7 0.0188(18) 0.0094(17) 0.0148(19) 0.0014(13) 0.0023(13) 0.0026(14)
    C8 0.0222(19) 0.0108(17) 0.0104(18) -0.0027(13) 0.0047(13) 0.0012(14)
    C9 0.0247(19) 0.0114(17) 0.0105(18) -0.0005(14) 0.0040(13) -0.0022(14)
    C10 0.0238(19) 0.0103(17) 0.0096(18) -0.0011(13) 0.0004(13) -0.0041(14)
    C11 0.026(2) 0.0077(17) 0.0091(18) 0.0035(13) -0.0024(13) -0.0006(13)
    F1 0.0249(12) 0.0154(12) 0.0202(12) 0.0025(8) 0.0001(8) 0.0071(9)
    C12 0.029(2) 0.0109(18) 0.0099(19) -0.0009(14) 0.0029(14) -0.0023(14)
    C13 0.0215(19) 0.0170(19) 0.0169(19) 0.0021(14) 0.0009(14) -0.0038(15)
    C14 0.030(2) 0.0125(18) 0.0148(19) 0.0064(14) -0.0032(14) -0.0016(15)
    C15 0.031(2) 0.0090(16) 0.0085(18) -0.0008(14) 0.0011(13) 0.0015(13)
_geom_special_details
;
 All esds (except the esd in the dihedral angle between two l.s. planes)
 are estimated using the full covariance matrix.  The cell esds are taken
 into account individually in the estimation of esds in distances, angles
 and torsion angles; correlations between esds in cell parameters are only
 used when they are defined by crystal symmetry.  An approximate (isotropic)
 treatment of cell esds is used for estimating esds involving l.s. planes.
;
loop_
    _geom_bond_atom_site_label_1
    _geom_bond_atom_site_label_2
    _geom_bond_site_symmetry_2
    _geom_bond_distance
    _geom_bond_publ_flag
    O1 C1 . 1.429(4) ?
    O1 C9 . 1.441(4) ?
    C1 C2 . 1.516(5) ?
    C1 H1A . 0.9900 ?
    C1 H1B . 0.9900 ?
    C2 C3 . 1.512(5) ?
    C2 H2A . 0.9900 ?
    C2 H2B . 0.9900 ?
    C3 C8 . 1.382(5) ?
    C3 C4 . 1.404(5) ?
    C4 C5 . 1.384(5) ?
    C4 H4 . 0.9500 ?
    C5 O2 . 1.375(4) ?
    C5 C6 . 1.408(5) ?
    O2 C16 . 1.434(4) ?
    C16 H16A . 0.9800 ?
    C16 H16B . 0.9800 ?
    C16 H16C . 0.9800 ?
    C6 O3 . 1.370(4) ?
    C6 C7 . 1.391(5) ?
    O3 C17 . 1.432(4) ?
    C17 H17A . 0.9800 ?
    C17 H17B . 0.9800 ?
    C17 H17C . 0.9800 ?
    C7 C8 . 1.391(5) ?
    C7 H7 . 0.9500 ?
    C8 C9 . 1.525(5) ?
    C9 C10 . 1.511(5) ?
    C9 H9 . 1.0000 ?
    C10 C11 . 1.391(5) ?
    C10 C15 . 1.401(5) ?
    C11 F1 . 1.360(4) ?
    C11 C12 . 1.367(5) ?
    C12 C13 . 1.397(5) ?
    C12 H12 . 0.9500 ?
    C13 C14 . 1.391(6) ?
    C13 H13 . 0.9500 ?
    C14 C15 . 1.379(5) ?
    C14 H14 . 0.9500 ?
    C15 H15 . 0.9500 ?
loop_
    _geom_angle_atom_site_label_1
    _geom_angle_atom_site_label_2
    _geom_angle_atom_site_label_3
    _geom_angle_site_symmetry_1
    _geom_angle_site_symmetry_3
    _geom_angle
    _geom_angle_publ_flag
    C1 O1 C9 . . 110.9(3) ?
    O1 C1 C2 . . 110.2(3) ?
    O1 C1 H1A . . 109.6 ?
    C2 C1 H1A . . 109.6 ?
    O1 C1 H1B . . 109.6 ?
    C2 C1 H1B . . 109.6 ?
    H1A C1 H1B . . 108.1 ?
    C3 C2 C1 . . 110.6(3) ?
    C3 C2 H2A . . 109.5 ?
    C1 C2 H2A . . 109.5 ?
    C3 C2 H2B . . 109.5 ?
    C1 C2 H2B . . 109.5 ?
    H2A C2 H2B . . 108.1 ?
    C8 C3 C4 . . 118.9(3) ?
    C8 C3 C2 . . 121.8(3) ?
    C4 C3 C2 . . 119.3(3) ?
    C5 C4 C3 . . 121.2(3) ?
    C5 C4 H4 . . 119.4 ?
    C3 C4 H4 . . 119.4 ?
    O2 C5 C4 . . 124.6(3) ?
    O2 C5 C6 . . 115.8(3) ?
    C4 C5 C6 . . 119.6(3) ?
    C5 O2 C16 . . 115.3(3) ?
    O2 C16 H16A . . 109.5 ?
    O2 C16 H16B . . 109.5 ?
    H16A C16 H16B . . 109.5 ?
    O2 C16 H16C . . 109.5 ?
    H16A C16 H16C . . 109.5 ?
    H16B C16 H16C . . 109.5 ?
    O3 C6 C7 . . 125.5(3) ?
    O3 C6 C5 . . 115.5(3) ?
    C7 C6 C5 . . 119.0(3) ?
    C6 O3 C17 . . 116.5(3) ?
    O3 C17 H17A . . 109.5 ?
    O3 C17 H17B . . 109.5 ?
    H17A C17 H17B . . 109.5 ?
    O3 C17 H17C . . 109.5 ?
    H17A C17 H17C . . 109.5 ?
    H17B C17 H17C . . 109.5 ?
    C6 C7 C8 . . 120.9(3) ?
    C6 C7 H7 . . 119.5 ?
    C8 C7 H7 . . 119.5 ?
    C3 C8 C7 . . 120.4(3) ?
    C3 C8 C9 . . 119.5(3) ?
    C7 C8 C9 . . 120.0(3) ?
    O1 C9 C10 . . 106.1(3) ?
    O1 C9 C8 . . 111.6(3) ?
    C10 C9 C8 . . 116.0(3) ?
    O1 C9 H9 . . 107.6 ?
    C10 C9 H9 . . 107.6 ?
    C8 C9 H9 . . 107.6 ?
    C11 C10 C15 . . 116.5(3) ?
    C11 C10 C9 . . 122.5(3) ?
    C15 C10 C9 . . 120.9(3) ?
    F1 C11 C12 . . 117.9(3) ?
    F1 C11 C10 . . 118.2(3) ?
    C12 C11 C10 . . 123.8(3) ?
    C11 C12 C13 . . 118.4(3) ?
    C11 C12 H12 . . 120.8 ?
    C13 C12 H12 . . 120.8 ?
    C14 C13 C12 . . 119.9(3) ?
    C14 C13 H13 . . 120.1 ?
    C12 C13 H13 . . 120.1 ?
    C15 C14 C13 . . 120.1(3) ?
    C15 C14 H14 . . 119.9 ?
    C13 C14 H14 . . 119.9 ?
    C14 C15 C10 . . 121.3(3) ?
    C14 C15 H15 . . 119.4 ?
    C10 C15 H15 . . 119.4 ?
loop_
    _geom_torsion_atom_site_label_1
    _geom_torsion_atom_site_label_2
    _geom_torsion_atom_site_label_3
    _geom_torsion_atom_site_label_4
    _geom_torsion_site_symmetry_1
    _geom_torsion_site_symmetry_2
    _geom_torsion_site_symmetry_3
    _geom_torsion_site_symmetry_4
    _geom_torsion
    _geom_torsion_publ_flag
    C9 O1 C1 C2 . . . . 69.6(4) ?
    O1 C1 C2 C3 . . . . -47.7(4) ?
    C1 C2 C3 C8 . . . . 15.5(5) ?
    C1 C2 C3 C4 . . . . -164.0(3) ?
    C8 C3 C4 C5 . . . . -0.1(5) ?
    C2 C3 C4 C5 . . . . 179.4(3) ?
    C3 C4 C5 O2 . . . . 179.5(3) ?
    C3 C4 C5 C6 . . . . -0.9(5) ?
    C4 C5 O2 C16 . . . . -13.0(5) ?
    C6 C5 O2 C16 . . . . 167.4(3) ?
    O2 C5 C6 O3 . . . . -0.4(4) ?
    C4 C5 C6 O3 . . . . -179.9(3) ?
    O2 C5 C6 C7 . . . . -179.2(3) ?
    C4 C5 C6 C7 . . . . 1.2(5) ?
    C7 C6 O3 C17 . . . . -4.7(5) ?
    C5 C6 O3 C17 . . . . 176.6(3) ?
    O3 C6 C7 C8 . . . . -179.3(3) ?
    C5 C6 C7 C8 . . . . -0.6(5) ?
    C4 C3 C8 C7 . . . . 0.8(5) ?
    C2 C3 C8 C7 . . . . -178.7(3) ?
    C4 C3 C8 C9 . . . . 177.1(3) ?
    C2 C3 C8 C9 . . . . -2.4(5) ?
    C6 C7 C8 C3 . . . . -0.5(5) ?
    C6 C7 C8 C9 . . . . -176.7(3) ?
    C1 O1 C9 C10 . . . . 178.8(3) ?
    C1 O1 C9 C8 . . . . -54.0(4) ?
    C3 C8 C9 O1 . . . . 20.5(4) ?
    C7 C8 C9 O1 . . . . -163.2(3) ?
    C3 C8 C9 C10 . . . . 142.2(3) ?
    C7 C8 C9 C10 . . . . -41.5(4) ?
    O1 C9 C10 C11 . . . . 64.0(4) ?
    C8 C9 C10 C11 . . . . -60.5(4) ?
    O1 C9 C10 C15 . . . . -111.9(3) ?
    C8 C9 C10 C15 . . . . 123.6(3) ?
    C15 C10 C11 F1 . . . . -178.8(3) ?
    C9 C10 C11 F1 . . . . 5.1(5) ?
    C15 C10 C11 C12 . . . . 1.1(5) ?
    C9 C10 C11 C12 . . . . -174.9(3) ?
    F1 C11 C12 C13 . . . . 179.9(3) ?
    C10 C11 C12 C13 . . . . 0.0(5) ?
    C11 C12 C13 C14 . . . . -1.0(5) ?
    C12 C13 C14 C15 . . . . 0.8(5) ?
    C13 C14 C15 C10 . . . . 0.3(5) ?
    C11 C10 C15 C14 . . . . -1.3(5) ?
    C9 C10 C15 C14 . . . . 174.8(3) ?
loop_
    _geom_hbond_atom_site_label_D
    _geom_hbond_atom_site_label_H
    _geom_hbond_atom_site_label_A
    _geom_hbond_site_symmetry_A
    _geom_hbond_distance_DH
    _geom_hbond_distance_HA
    _geom_hbond_distance_DA
    _geom_hbond_angle_DHA
    C1 H1B O2 4_575 0.99 2.59 3.360(5) 134.1
    C7 H7 F1 1_565 0.95 2.45 3.360(4) 159.8
    C17 H17B O1 4_586 0.98 2.49 3.430(4) 159.9
    C17 H17A Cg 1_565 0.98 2.70 3.557(3) 146.2
