# Supplementary material for: 1-(2-Fluoro­phen­yl)-6,7-dimethoxy­isochroman
Source: Acta Crystallogr Sect E Struct Rep Online. 2009 Mar 25;65(Pt 4):o867–8. doi: 10.1107/S160053680900926X (PMC2969092; doi:10.1107/S160053680900926X)
Supplement: Supplementary file 2 [file e-65-0o867-Isup2.hkl]

# 
# h,k,l, Fc-squared, Fo-squared, sigma(Fo-squared) and status flag 
# 
data_I
_shelx_title ' 2FISCH IN P2(1)/C' 
_shelx_refln_list_code          4 
_shelx_F_calc_maximum      142.94 
_exptl_crystal_F_000       608.00 
_reflns_d_resolution_high  0.8410 
 
loop_ 
 _symmetry_equiv_pos_as_xyz 
 'x, y, z' 
 '-x, y+1/2, -z+1/2' 
 '-x, -y, -z' 
 'x, -y-1/2, z-1/2' 
 
_cell_length_a    15.7300 
_cell_length_b     5.2328 
_cell_length_c    16.4771 
_cell_angle_alpha  90.000 
_cell_angle_beta   93.108 
_cell_angle_gamma  90.000 
 
_shelx_F_squared_multiplier     1.000 
 
loop_ 
 _refln_index_h 
 _refln_index_k 
 _refln_index_l 
 _refln_F_squared_calc 
 _refln_F_squared_meas 
 _refln_F_squared_sigma 
 _refln_observed_status 
   2   0   0     1824.52     1100.45    192.43 o 
   3   0   0     6858.52     3765.78    652.34 o 
   4   0   0      620.96      567.76     28.37 o 
   5   0   0      557.95      527.89     29.56 o 
   6   0   0     1864.70     1709.31     75.43 o 
   7   0   0      100.37      112.39     11.87 o 
   8   0   0     1321.41     1284.00     68.46 o 
   9   0   0     1531.87     1427.78     76.23 o 
  10   0   0      493.07      436.39     24.88 o 
  11   0   0      801.76      704.50     38.63 o 
  12   0   0       55.16       63.90      6.76 o 
  13   0   0      249.24      270.60     19.37 o 
  14   0   0      467.92      394.77     25.74 o 
  15   0   0       24.91       46.27      8.00 o 
  16   0   0      417.03      367.43     33.15 o 
  17   0   0      170.05      190.28     22.86 o 
  18   0   0      104.24      162.89     46.18 o 
   1   1   0     2339.32     2450.52     71.82 o 
   2   1   0       24.50       23.63      1.33 o 
   3   1   0     1990.91     1897.93     48.34 o 
   4   1   0      462.19      436.42     13.33 o 
   5   1   0      685.09      618.01     19.27 o 
   6   1   0     1352.97     1413.34     48.21 o 
   7   1   0      431.74      375.85     13.68 o 
   8   1   0     1876.60     1892.60     68.72 o 
   9   1   0     1113.14     1096.99     43.12 o 
  10   1   0      608.53      553.60     25.23 o 
  11   1   0        8.07        7.01     12.57 o 
  12   1   0      127.13       97.52     26.12 o 
  13   1   0       21.24       33.32      9.33 o 
  14   1   0      105.17      126.95     13.15 o 
  15   1   0        8.35        6.95      4.44 o 
  16   1   0        7.64       15.01      6.47 o 
  17   1   0       79.20      111.22     12.42 o 
  18   1   0       47.56       46.43      9.48 o 
   0   2   0      621.76      750.32     56.18 o 
   1   2   0      297.31      286.50     12.05 o 
   2   2   0       45.47       52.66      2.86 o 
   3   2   0     1544.68     1638.53     48.77 o 
   4   2   0      707.66      716.49     23.42 o 
   5   2   0      738.92      743.54     24.33 o 
   6   2   0     1075.01     1090.66     36.36 o 
   7   2   0       36.81       40.84      5.28 o 
   8   2   0        0.88       -1.34      1.85 o 
   9   2   0      152.66      154.78      7.24 o 
  10   2   0      233.45      226.17     13.94 o 
  11   2   0       31.86       39.73      5.71 o 
  12   2   0      622.45      628.21     30.40 o 
  13   2   0      532.03      566.55     23.51 o 
  14   2   0       34.27       22.48      5.30 o 
  15   2   0        8.98       12.40      4.92 o 
  16   2   0        4.54        3.24      6.05 o 
  17   2   0       12.30       20.42     15.37 o 
   1   3   0       12.47        9.89      2.25 o 
   2   3   0      515.12      550.57     30.36 o 
   3   3   0      126.04      113.32      7.39 o 
   4   3   0      297.52      308.43     12.34 o 
   5   3   0      118.23      125.24      9.48 o 
   6   3   0        0.47       -1.02      2.14 o 
   7   3   0       43.00       45.42      4.12 o 
   8   3   0        2.28        4.03      2.83 o 
   9   3   0        4.46        2.93      3.89 o 
  10   3   0      196.41      194.54     11.16 o 
  11   3   0       91.70      119.65      8.75 o 
  12   3   0        1.06       11.65      5.84 o 
  13   3   0       60.96       74.70      8.24 o 
  14   3   0      134.56      126.93     10.04 o 
  15   3   0        1.11       15.15      7.59 o 
  16   3   0        0.29       -1.52      8.81 o 
   0   4   0       24.56       30.02      5.46 o 
   1   4   0      108.20      118.56      7.04 o 
   2   4   0      250.14      307.28     18.07 o 
   3   4   0       62.13       75.44      7.74 o 
   4   4   0      344.90      337.77     16.57 o 
   5   4   0      620.47      606.08     28.12 o 
   6   4   0      409.01      399.79     17.97 o 
   7   4   0       83.96       76.63      7.13 o 
   8   4   0       41.04       50.38      5.98 o 
   9   4   0      109.81      103.82      8.18 o 
  10   4   0       86.88       81.11      8.36 o 
  11   4   0      131.49      124.84     14.91 o 
  12   4   0       50.81       35.86      8.18 o 
  13   4   0       56.01       53.32      9.86 o 
  14   4   0       56.96       53.17     12.52 o 
   1   5   0       87.15       92.95      8.61 o 
   2   5   0      100.68      115.50     12.06 o 
   3   5   0     2542.28     2457.77     89.03 o 
   4   5   0      163.21      164.44     11.93 o 
   5   5   0      734.79      698.81     30.79 o 
   6   5   0        0.46       -3.53      5.12 o 
   7   5   0       85.51       82.60     10.44 o 
   8   5   0       27.76       19.40      7.47 o 
   9   5   0        3.27        0.77      6.40 o 
  10   5   0       49.32       21.66     14.45 o 
  11   5   0        0.59       -2.79      6.84 o 
   0   6   0     3852.46     4073.00    214.59 o 
   1   6   0        4.99        4.91      7.75 o 
   2   6   0       14.17       13.17      8.53 o 
   3   6   0      282.13      268.99     19.89 o 
   4   6   0       21.38        6.09      8.20 o 
 -18   1   1       42.28       44.75      9.49 o 
 -17   1   1        8.24       20.46      7.32 o 
 -16   1   1        2.77        3.83      7.16 o 
 -15   1   1       14.74        9.16      5.50 o 
 -14   1   1        1.80       -4.41      4.02 o 
 -13   1   1        1.33       -4.74      5.77 o 
 -12   1   1      351.71      351.85     16.27 o 
 -11   1   1        4.89       -1.87      5.79 o 
 -10   1   1        0.00       -4.55      3.20 o 
  -9   1   1      364.72      380.97     21.21 o 
  -8   1   1      312.44      413.85     17.72 o 
  -7   1   1      268.37      297.88     11.55 o 
  -6   1   1      367.90      372.75     20.16 o 
  -5   1   1       26.45       24.62      2.10 o 
  -4   1   1       71.44       82.91      6.19 o 
  -3   1   1     9425.94    10158.95    229.13 o 
  -2   1   1      664.58      614.01     17.07 o 
  -1   1   1     1209.73     1258.94     53.14 o 
   0   1   1     9218.76    12072.22    513.62 o 
   1   1   1      169.06      152.48      6.96 o 
   2   1   1     5712.94     5963.51    183.92 o 
   3   1   1     1267.84     1161.10     40.66 o 
   4   1   1      157.96      149.80      5.71 o 
   5   1   1      403.38      349.41     11.09 o 
   6   1   1      845.40      885.02     26.67 o 
   7   1   1       59.03       49.19      3.53 o 
   8   1   1      362.12      338.67     13.70 o 
   9   1   1      384.15      366.69     18.73 o 
  10   1   1        0.23        4.98      7.68 o 
  11   1   1      139.81      140.58      9.59 o 
  12   1   1        9.79       15.34     17.21 o 
  13   1   1       75.62       71.42     10.36 o 
  14   1   1       54.82       48.53      5.53 o 
  15   1   1      491.80      488.02     22.66 o 
  16   1   1       65.87       56.33      6.88 o 
  17   1   1      448.78      515.59     31.00 o 
  18   1   1      314.52      375.46     32.01 o 
 -17   2   1      386.89      455.48     27.65 o 
 -16   2   1       13.66       19.93      7.74 o 
 -15   2   1      451.17      442.80     20.41 o 
 -14   2   1       13.12        9.19      7.15 o 
 -13   2   1        0.93        9.27     12.69 o 
 -12   2   1       13.59       27.61      6.51 o 
 -11   2   1        9.57       10.45      6.30 o 
 -10   2   1      987.54      891.53     38.87 o 
  -9   2   1       39.53       32.83      8.65 o 
  -8   2   1       11.28        7.48      4.28 o 
  -7   2   1      583.07      526.20     21.94 o 
  -6   2   1       13.63       35.41     18.87 o 
  -5   2   1      980.90      835.84     28.85 o 
  -4   2   1       69.95       92.68      7.78 o 
  -3   2   1       11.01        8.22      2.03 o 
  -2   2   1      425.95      471.34     19.63 o 
  -1   2   1      152.72      191.26     16.30 o 
   0   2   1     1164.39     1261.63     51.66 o 
   1   2   1      771.75      780.25     29.34 o 
   2   2   1      278.62      276.38     10.80 o 
   3   2   1        3.90        4.92      2.56 o 
   4   2   1      162.37      156.75      6.33 o 
   5   2   1      851.64      819.07     28.03 o 
   6   2   1     1241.81     1341.85     48.58 o 
   7   2   1      259.77      215.81      9.79 o 
   8   2   1      187.21      167.51      8.46 o 
   9   2   1     1231.15     1113.30     39.17 o 
  10   2   1       83.95       87.47      8.44 o 
  11   2   1       36.23       31.01      5.39 o 
  12   2   1      333.33      376.91     18.48 o 
  13   2   1       29.37       17.74      5.40 o 
  14   2   1       29.85       22.53      5.12 o 
  15   2   1      189.71      215.75     14.18 o 
  16   2   1       83.63       92.68     18.86 o 
  17   2   1      194.00      263.17     40.80 o 
 -16   3   1       57.33       72.36     13.78 o 
 -15   3   1       87.13       69.18      8.16 o 
 -14   3   1       13.48        7.71      9.69 o 
 -13   3   1      594.01      585.38     35.78 o 
 -12   3   1     1462.20     1443.39     56.44 o 
 -11   3   1      667.88      763.44     45.96 o 
 -10   3   1      597.97      643.28     35.23 o 
  -9   3   1      573.58      582.20     22.20 o 
  -8   3   1      217.65      200.95     16.42 o 
  -7   3   1      615.86      585.77     21.87 o 
  -6   3   1       68.76       83.55      5.95 o 
  -5   3   1        0.14        0.62      2.46 o 
  -4   3   1      219.74      225.31      9.23 o 
  -3   3   1       17.21       18.62      3.21 o 
  -2   3   1      548.13      640.58     31.06 o 
  -1   3   1       89.23      122.11     14.13 o 
   0   3   1       63.98       80.62      5.03 o 
   1   3   1      146.98      215.05     13.29 o 
   2   3   1       27.22       25.67      2.56 o 
   3   3   1     1855.83     2172.17     87.75 o 
   4   3   1     1935.71     1936.53     64.35 o 
   5   3   1      741.30      726.29     25.60 o 
   6   3   1      155.38      182.97     11.34 o 
   7   3   1      200.62      219.95     12.78 o 
   8   3   1       35.63       38.81      4.01 o 
   9   3   1      390.51      390.53     14.71 o 
  10   3   1      387.49      381.85     16.52 o 
  11   3   1      275.26      255.88     20.09 o 
  12   3   1     1936.11     1869.35     66.02 o 
  13   3   1       82.41       98.46     12.22 o 
  14   3   1       11.00        9.04      4.84 o 
  15   3   1       99.35       76.20      9.93 o 
  16   3   1       62.63       76.97     10.15 o 
 -14   4   1       57.61       58.64     11.76 o 
 -13   4   1        9.52        4.87      8.46 o 
 -12   4   1        0.89       -1.05      4.30 o 
 -11   4   1        2.57       -4.88      5.06 o 
 -10   4   1      177.82      179.14     22.27 o 
  -9   4   1      116.90      126.03      9.98 o 
  -8   4   1        4.55        2.29      4.02 o 
  -7   4   1       21.64       14.67      4.58 o 
  -6   4   1      181.55      181.77     12.49 o 
  -5   4   1       17.99       22.34      6.11 o 
  -4   4   1      298.02      317.31     16.88 o 
  -3   4   1      255.30      286.99     16.96 o 
  -2   4   1      175.74      176.57      8.98 o 
  -1   4   1       49.72       42.91      4.61 o 
   0   4   1      948.51     1106.17     44.35 o 
   1   4   1      304.75      351.00     17.42 o 
   2   4   1      359.89      396.10     15.02 o 
   3   4   1      219.75      271.76     15.84 o 
   4   4   1        1.09       -0.88      3.87 o 
   5   4   1        7.14       -3.04      4.07 o 
   6   4   1       14.23       19.54      4.71 o 
   7   4   1        9.87        2.42      4.15 o 
   8   4   1        2.45       -0.30      4.16 o 
   9   4   1        1.32       -6.03      4.02 o 
  10   4   1       25.40       32.34      8.06 o 
  11   4   1       46.08       60.05     12.48 o 
  12   4   1        7.54       -4.13      8.64 o 
  13   4   1       27.40       31.88      9.94 o 
  14   4   1       77.57       61.67     12.68 o 
 -11   5   1      103.41       96.81     11.70 o 
 -10   5   1       65.79       48.32     12.48 o 
  -9   5   1        9.59        2.76      6.79 o 
  -8   5   1      291.10      254.28     17.70 o 
  -7   5   1      175.01      176.55     13.94 o 
  -6   5   1        0.70        2.53      6.37 o 
  -5   5   1       64.86       43.49      8.55 o 
  -4   5   1       46.26       56.80      7.62 o 
  -3   5   1      141.53      180.59     12.37 o 
  -2   5   1      104.26      112.75      9.34 o 
  -1   5   1        0.71       -3.44      5.10 o 
   0   5   1     1266.17     1525.12     68.09 o 
   1   5   1      185.14      206.60     12.53 o 
   2   5   1      333.91      348.61     36.94 o 
   3   5   1      190.76      192.98     12.93 o 
   4   5   1       86.72       94.77      9.21 o 
   5   5   1        6.33        0.20      6.69 o 
   6   5   1       21.64       17.31      6.86 o 
   7   5   1      146.95      153.35     13.55 o 
   8   5   1        4.74       -5.47      6.09 o 
   9   5   1       20.28       13.26      7.03 o 
  10   5   1        5.85        5.31      6.31 o 
  11   5   1       16.45        4.15     14.79 o 
  -4   6   1        0.91        4.91      7.91 o 
  -3   6   1       84.55       66.47     15.18 o 
  -2   6   1       10.86       18.73      7.83 o 
  -1   6   1      190.39      185.93     13.62 o 
   0   6   1       19.97       14.45      8.76 o 
   1   6   1      358.33      334.30     22.48 o 
   2   6   1      314.85      334.87     22.44 o 
   3   6   1       59.45       49.56     10.70 o 
   4   6   1       84.62       86.23     14.89 o 
 -18   0   2       40.71       18.55     13.99 o 
 -17   0   2       59.85      121.76     24.37 o 
 -16   0   2      135.14      110.75     16.32 o 
 -15   0   2      279.76      287.97     23.32 o 
 -14   0   2        7.66        7.71      4.39 o 
 -13   0   2       56.77       69.29      7.25 o 
 -12   0   2      404.20      414.33     24.35 o 
 -11   0   2     1201.84     1305.63     66.39 o 
 -10   0   2        0.06       -1.71      3.61 o 
  -9   0   2     1403.35     1286.90     71.70 o 
  -8   0   2    10284.27    10872.19    589.62 o 
  -7   0   2     6271.52     6357.33    415.91 o 
  -6   0   2      410.25      333.06     24.45 o 
  -5   0   2     2291.92     2186.67     81.08 o 
  -4   0   2     5029.51     5124.90    184.01 o 
  -3   0   2     1108.44      536.85     59.38 o 
   3   0   2      951.86     1000.40     53.99 o 
   4   0   2     1067.14     1011.25     39.56 o 
   5   0   2     2856.29     2673.97    103.17 o 
   6   0   2      318.16      303.86     14.78 o 
   7   0   2      697.84      714.95     34.87 o 
   8   0   2      964.30     1055.64     60.12 o 
   9   0   2       16.47       10.55      3.44 o 
  10   0   2       14.63       15.99      4.44 o 
  11   0   2        0.06        9.27      6.48 o 
  12   0   2       22.20       21.12      5.71 o 
  13   0   2      407.38      452.67     28.83 o 
  14   0   2      681.95      692.55     41.57 o 
  15   0   2      347.76      374.38     26.02 o 
  16   0   2      289.57      358.17     25.38 o 
  17   0   2       43.46       55.63     13.19 o 
  18   0   2       79.86       76.85     15.37 o 
 -18   1   2       57.60       53.80     11.10 o 
 -17   1   2        2.14        3.02      6.31 o 
 -16   1   2       51.32       44.01     11.18 o 
 -15   1   2       81.19       73.32     25.27 o 
 -14   1   2       76.42       78.62      7.25 o 
 -13   1   2        8.75        6.85      6.14 o 
 -12   1   2       12.43       11.03      4.35 o 
 -11   1   2       41.41       41.56      7.30 o 
 -10   1   2       54.93       57.13      4.45 o 
  -9   1   2      131.11      134.94      7.22 o 
  -8   1   2      161.98      180.62      8.16 o 
  -7   1   2      127.93      169.50      6.95 o 
  -6   1   2       64.07       66.39      7.54 o 
  -5   1   2     2224.55     2122.28     58.94 o 
  -4   1   2      721.89      632.56     15.52 o 
  -3   1   2    18369.24    22539.46    513.60 o 
  -2   1   2     3156.96     3326.97     77.45 o 
  -1   1   2      779.10      795.19     34.90 o 
   0   1   2     7237.52     8870.51    361.85 o 
   1   1   2        6.47        2.24      1.11 o 
   2   1   2     8129.46     8603.74    313.99 o 
   3   1   2      724.31      677.09     24.54 o 
   4   1   2      369.09      327.29      9.46 o 
   5   1   2      203.48      212.94      6.71 o 
   6   1   2      167.08      160.45      5.61 o 
   7   1   2     1622.16     1581.08     51.10 o 
   8   1   2       88.04       80.62      7.71 o 
   9   1   2      892.95      858.00     31.60 o 
  10   1   2      247.56      254.72     11.13 o 
  11   1   2       39.20       33.41      7.09 o 
  12   1   2      452.31      438.75     19.19 o 
  13   1   2      383.91      402.85     18.34 o 
  14   1   2      368.97      383.60     16.44 o 
  15   1   2      244.38      276.98     20.10 o 
  16   1   2        6.72        8.31      5.02 o 
  17   1   2      280.21      340.22     25.08 o 
  18   1   2      258.54      274.59     20.56 o 
 -17   2   2        6.06       15.21     11.99 o 
 -16   2   2       79.02       72.91      8.61 o 
 -15   2   2       87.05       98.18     15.05 o 
 -14   2   2       91.65       84.80      9.82 o 
 -13   2   2       56.76       72.19     16.83 o 
 -12   2   2      246.53      238.82     21.76 o 
 -11   2   2      926.86      933.77     39.70 o 
 -10   2   2       29.17       23.70      4.65 o 
  -9   2   2      190.76      199.25     11.10 o 
  -8   2   2      180.94      161.32     15.80 o 
  -7   2   2      495.74      468.59     17.97 o 
  -6   2   2     1454.27     1398.89     49.33 o 
  -5   2   2      353.25      382.98     13.51 o 
  -4   2   2      115.81      106.91      5.22 o 
  -3   2   2     1824.20     1937.66     58.57 o 
  -2   2   2      379.10      456.17     17.24 o 
  -1   2   2      703.75      713.06     27.50 o 
   0   2   2       85.90      104.22      7.76 o 
   1   2   2      274.79      237.12     10.95 o 
   2   2   2       20.71       18.38      2.05 o 
   3   2   2      980.36     1129.77     35.82 o 
   4   2   2      844.76      819.76     28.05 o 
   5   2   2      574.64      515.12     18.22 o 
   6   2   2     1491.69     1622.37     62.86 o 
   7   2   2        8.08        1.78      1.96 o 
   8   2   2      812.94      775.58     25.16 o 
   9   2   2       17.17       13.23      6.93 o 
  10   2   2        2.31        2.49      2.54 o 
  11   2   2     1100.05     1066.11     41.73 o 
  12   2   2      167.89      172.76     13.15 o 
  13   2   2      192.71      182.71     18.42 o 
  14   2   2       53.25       56.88     10.14 o 
  15   2   2        5.25       16.38      8.60 o 
  16   2   2       51.40       52.73      8.55 o 
  17   2   2       10.71       19.67     12.93 o 
 -16   3   2        0.94        3.47      7.19 o 
 -15   3   2        0.95        0.19      6.03 o 
 -14   3   2      134.29      123.21     10.76 o 
 -13   3   2       24.17       22.78      9.05 o 
 -12   3   2       18.13       10.97      4.88 o 
 -11   3   2      495.53      477.00     22.09 o 
 -10   3   2      538.79      624.80     50.56 o 
  -9   3   2        4.57       11.37      6.84 o 
  -8   3   2        0.51       -1.50      3.83 o 
  -7   3   2      184.23      185.55     21.95 o 
  -6   3   2       11.29        3.36      2.63 o 
  -5   3   2      128.46      152.50      7.54 o 
  -4   3   2      504.74      519.62     19.31 o 
  -3   3   2        0.85       -3.18      2.12 o 
  -2   3   2      440.01      448.62     19.13 o 
  -1   3   2      220.35      271.48     27.59 o 
   0   3   2      125.81      185.62     11.77 o 
   1   3   2      602.60      613.61     24.04 o 
   2   3   2      279.81      361.14     15.86 o 
   3   3   2      110.01      115.71     11.40 o 
   4   3   2      176.66      168.17      8.37 o 
   5   3   2        3.07        3.83      2.37 o 
   6   3   2       14.58       16.01      3.03 o 
   7   3   2      578.76      519.58     18.43 o 
   8   3   2        0.01       -3.85      2.57 o 
   9   3   2        1.38       -0.35      2.62 o 
  10   3   2       67.55       80.31      6.25 o 
  11   3   2      130.58      130.35     15.85 o 
  12   3   2        6.01       19.14      6.89 o 
  13   3   2       35.86       45.01      9.78 o 
  14   3   2       52.96       44.93      6.42 o 
  15   3   2        4.60        5.05      7.00 o 
  16   3   2       62.37       63.54      9.58 o 
 -14   4   2       46.67       40.22      7.76 o 
 -13   4   2       62.23       55.12     12.13 o 
 -12   4   2        3.07        4.72      5.25 o 
 -11   4   2        0.89        5.74      5.59 o 
 -10   4   2       69.95       80.39     15.32 o 
  -9   4   2      156.45      179.18     18.56 o 
  -8   4   2      129.20      119.65     16.41 o 
  -7   4   2       74.68       71.19      8.81 o 
  -6   4   2      732.93      672.21     28.57 o 
  -5   4   2      129.69      130.53      9.56 o 
  -4   4   2       22.23       18.31      4.42 o 
  -3   4   2     1030.49     1042.26     40.81 o 
  -2   4   2        1.63        2.95      3.47 o 
  -1   4   2      414.05      430.30     19.42 o 
   0   4   2      672.59      647.93     30.58 o 
   1   4   2       24.85       28.75      3.65 o 
   2   4   2      142.77      165.02     14.10 o 
   3   4   2      930.44     1046.17     41.74 o 
   4   4   2       71.81       90.77      6.33 o 
   5   4   2        9.94        6.18      3.50 o 
   6   4   2       85.18       85.43     11.10 o 
   7   4   2        3.11       -0.32      3.52 o 
   8   4   2       46.91       51.49      5.53 o 
   9   4   2      532.30      434.72     17.45 o 
  10   4   2       37.18       42.43      6.27 o 
  11   4   2      385.60      347.02     19.09 o 
  12   4   2      123.95       91.45     14.81 o 
  13   4   2        3.32        6.82      5.53 o 
  14   4   2        5.65        4.19      6.01 o 
 -11   5   2      199.27      202.36     53.61 o 
 -10   5   2       60.83       43.07     25.24 o 
  -9   5   2        0.01       -8.26     11.79 o 
  -8   5   2      108.43      114.28     21.65 o 
  -7   5   2       36.93       10.18      6.85 o 
  -6   5   2      444.06      432.87     23.60 o 
  -5   5   2      706.10      644.99     28.63 o 
  -4   5   2      120.88      120.77     10.81 o 
  -3   5   2     1522.72     1529.15     56.68 o 
  -2   5   2       28.62        7.61      6.75 o 
  -1   5   2      833.47      826.10     52.05 o 
   0   5   2      154.60      166.86     20.73 o 
   1   5   2      117.78      137.44     13.56 o 
   2   5   2       30.39       27.29      6.45 o 
   3   5   2      112.83       90.23     13.78 o 
   4   5   2       78.92       73.11     10.18 o 
   5   5   2        3.43        2.54      5.87 o 
   6   5   2       15.12       17.29      6.95 o 
   7   5   2      205.65      183.59     18.97 o 
   8   5   2       46.14       37.66      8.06 o 
   9   5   2        9.43        7.36      5.70 o 
  10   5   2       17.03       14.59      6.84 o 
  -4   6   2       13.30        3.65      7.96 o 
  -3   6   2        5.86       -5.03      7.05 o 
  -2   6   2      527.01      574.01     34.85 o 
  -1   6   2        0.74      -10.66      8.28 o 
   0   6   2      641.08      624.09     47.63 o 
   1   6   2        2.48      -12.53      8.35 o 
   2   6   2        4.62       -0.19      8.37 o 
   3   6   2      564.38      552.13     31.06 o 
   4   6   2        1.51      -10.18      7.31 o 
 -18   1   3      116.18      116.70     12.97 o 
 -17   1   3       61.00       68.26     10.61 o 
 -16   1   3      169.17      164.32     16.21 o 
 -15   1   3      297.70      295.40     24.02 o 
 -14   1   3       94.76       88.01      9.27 o 
 -13   1   3      223.85      232.35     15.51 o 
 -12   1   3       12.96       17.20      4.60 o 
 -11   1   3      488.23      465.17     26.94 o 
 -10   1   3       10.67       22.71      4.61 o 
  -9   1   3      118.76      127.08      6.29 o 
  -8   1   3      322.54      312.57     12.36 o 
  -7   1   3       44.87       39.05      4.49 o 
  -6   1   3      982.91     1027.67     33.99 o 
  -5   1   3      370.13      310.98      9.02 o 
  -4   1   3      160.40      144.34      4.50 o 
  -3   1   3    15339.54    17407.76    424.58 o 
  -2   1   3     9305.47    10197.13    269.26 o 
  -1   1   3     2981.98     3069.35     89.58 o 
   0   1   3      833.91      814.88     24.28 o 
   1   1   3      148.63      158.95      6.82 o 
   2   1   3     1906.85     1874.87     60.93 o 
   3   1   3      273.26      289.34     17.12 o 
   4   1   3      329.34      325.53      9.44 o 
   5   1   3      540.60      474.25     14.32 o 
   6   1   3       77.08       94.38      5.11 o 
   7   1   3        1.01        2.35      2.50 o 
   8   1   3       66.13       66.24      6.02 o 
   9   1   3      798.97      816.65     29.19 o 
  10   1   3        7.36        3.28      7.58 o 
  11   1   3       49.83       37.78      8.12 o 
  12   1   3        0.34       -0.09      2.55 o 
  13   1   3      316.66      303.05     14.65 o 
  14   1   3      228.95      238.80     13.90 o 
  15   1   3      252.56      278.17     15.63 o 
  16   1   3       45.28       51.59      6.88 o 
  17   1   3      169.73      223.46     14.57 o 
  18   1   3        5.97        1.59      6.42 o 
 -17   2   3      197.43      232.03     18.35 o 
 -16   2   3       14.83       11.14      6.75 o 
 -15   2   3       78.40       74.22      9.56 o 
 -14   2   3      159.13      182.91     14.98 o 
 -13   2   3      159.25      181.95     11.63 o 
 -12   2   3      528.91      605.79     32.04 o 
 -11   2   3      251.35      274.88     18.90 o 
 -10   2   3        1.61        6.32      4.76 o 
  -9   2   3        5.94        5.33     10.01 o 
  -8   2   3      533.85      511.87     20.52 o 
  -7   2   3      138.85      161.63     16.74 o 
  -6   2   3     1908.73     1813.26     63.98 o 
  -5   2   3       11.23       12.83      9.03 o 
  -4   2   3      116.70      127.09      9.98 o 
  -3   2   3     2985.99     3127.67     86.75 o 
  -2   2   3     1152.80     1263.17     39.36 o 
  -1   2   3       16.90       20.50      2.11 o 
   0   2   3      106.66      149.13     10.53 o 
   1   2   3       62.64       64.10      5.60 o 
   2   2   3     1659.07     1677.44     62.94 o 
   3   2   3       48.53       57.88      4.80 o 
   4   2   3     2366.32     2487.45     83.21 o 
   5   2   3      101.89       98.32      4.41 o 
   6   2   3      573.49      564.64     16.53 o 
   7   2   3       99.02       98.40      4.78 o 
   8   2   3       56.26       48.80      3.46 o 
   9   2   3      528.02      463.86     16.09 o 
  10   2   3        2.36        0.06      2.84 o 
  11   2   3      522.66      532.22     21.88 o 
  12   2   3      643.79      686.23     26.42 o 
  13   2   3      163.84      190.20     15.94 o 
  14   2   3        0.22       -4.22      3.65 o 
  15   2   3        0.44        6.70     25.34 o 
  16   2   3       82.16       98.03     11.72 o 
  17   2   3        0.18        0.71      7.84 o 
 -16   3   3        2.23        9.98      7.24 o 
 -15   3   3        4.98        3.00      5.46 o 
 -14   3   3       64.60       66.11      7.69 o 
 -13   3   3       11.30        6.24      6.78 o 
 -12   3   3        8.92        6.74      5.20 o 
 -11   3   3       54.52       63.92      7.39 o 
 -10   3   3      199.93      204.59     13.98 o 
  -9   3   3      192.01      186.37     19.40 o 
  -8   3   3      163.80      143.85     15.50 o 
  -7   3   3        5.47       16.59      8.26 o 
  -6   3   3      787.16      691.60     24.25 o 
  -5   3   3       45.20       39.15      3.78 o 
  -4   3   3      673.68      744.21     30.07 o 
  -3   3   3      133.26      127.03      8.06 o 
  -2   3   3      243.55      301.24     20.08 o 
  -1   3   3      184.39      234.05     12.27 o 
   0   3   3     1246.52     1453.09     60.04 o 
   1   3   3     1676.00     1956.33     80.12 o 
   2   3   3     2425.97     2625.24     95.49 o 
   3   3   3     1753.26     1947.48     68.31 o 
   4   3   3        8.56        3.46      2.14 o 
   5   3   3      184.99      181.51      8.95 o 
   6   3   3        0.37       -2.11      2.46 o 
   7   3   3      760.71      687.71     22.77 o 
   8   3   3      405.67      395.51     14.09 o 
   9   3   3      200.74      221.02     11.30 o 
  10   3   3      665.78      666.23     21.99 o 
  11   3   3      869.30      892.74     31.01 o 
  12   3   3      153.30      163.66     13.87 o 
  13   3   3        0.42       -3.72      4.08 o 
  14   3   3       15.81       14.56      5.45 o 
  15   3   3        1.91        5.32      5.17 o 
 -14   4   3        0.29       -4.85      5.63 o 
 -13   4   3       34.53       36.77     11.40 o 
 -12   4   3        2.61        4.58      6.07 o 
 -11   4   3       29.91       27.31      8.43 o 
 -10   4   3       24.94       25.65     10.86 o 
  -9   4   3        0.05       23.32     14.04 o 
  -8   4   3      802.15      740.64     34.32 o 
  -7   4   3       15.63       13.24      4.47 o 
  -6   4   3     1422.05     1317.94     47.57 o 
  -5   4   3      397.04      386.35     16.48 o 
  -4   4   3      159.34      190.69     12.32 o 
  -3   4   3      600.70      595.60     28.76 o 
  -2   4   3      209.05      251.38     27.40 o 
  -1   4   3      138.25      183.38     17.12 o 
   0   4   3       46.93       51.10      6.09 o 
   1   4   3      244.42      259.08     14.66 o 
   2   4   3       51.29       56.61      5.65 o 
   3   4   3       64.31       55.87      5.09 o 
   4   4   3       33.40       33.57      4.45 o 
   5   4   3        2.69        0.44      3.70 o 
   6   4   3      122.06      138.16      8.65 o 
   7   4   3       71.75       67.48      6.20 o 
   8   4   3        2.43        0.75      3.89 o 
   9   4   3      140.74      136.60      8.84 o 
  10   4   3       36.11       39.60      5.81 o 
  11   4   3       44.38       61.40      6.40 o 
  12   4   3      755.06      726.38     30.50 o 
  13   4   3       65.58       78.15     16.29 o 
 -10   5   3       55.60       25.67     25.81 o 
  -9   5   3       18.90        4.69     21.05 o 
  -8   5   3       66.72       69.11     25.42 o 
  -7   5   3       82.77       72.39     14.55 o 
  -6   5   3       66.93       79.30     11.56 o 
  -5   5   3       50.31       48.24      7.68 o 
  -4   5   3        2.34        2.61      4.99 o 
  -3   5   3      112.46      136.23      9.07 o 
  -2   5   3      888.25      936.66     44.14 o 
  -1   5   3      901.83      840.06     40.11 o 
   0   5   3       23.80       20.61      5.50 o 
   1   5   3       16.79       16.33      5.02 o 
   2   5   3      180.32      181.45     14.41 o 
   3   5   3        0.55       -2.19      5.72 o 
   4   5   3       35.92       37.48      8.29 o 
   5   5   3       14.70        7.99      6.52 o 
   6   5   3       19.98       18.18      7.39 o 
   7   5   3       12.08        5.08      6.76 o 
   8   5   3      112.42      140.27     14.13 o 
   9   5   3        4.69       14.07      6.64 o 
  10   5   3        3.45        6.65      6.46 o 
  -4   6   3       25.33       11.54      8.43 o 
  -3   6   3       53.54       60.88     11.76 o 
  -2   6   3       96.82       84.47     12.72 o 
  -1   6   3        4.61        2.92      9.28 o 
   0   6   3      524.46      637.88     56.79 o 
   1   6   3      239.24      263.95     19.92 o 
   2   6   3      134.28      123.80     14.26 o 
   3   6   3       11.92       13.51      8.74 o 
 -18   0   4       41.38       32.06     14.00 o 
 -17   0   4      182.41      274.83     27.54 o 
 -16   0   4        0.92       -3.07      6.89 o 
 -15   0   4       40.76       62.88     10.62 o 
 -14   0   4        0.16        5.57     14.61 o 
 -13   0   4       70.11       80.77     20.11 o 
 -12   0   4      565.32      596.84     44.77 o 
 -11   0   4      152.35      171.75     20.75 o 
 -10   0   4        0.26       10.11      5.39 o 
  -9   0   4      855.40      910.30     50.11 o 
  -8   0   4       27.12       20.02      7.22 o 
  -7   0   4      196.10      156.77     10.75 o 
  -6   0   4     3375.46     3093.19    160.69 o 
  -5   0   4        9.98       25.49      5.60 o 
  -4   0   4      321.49      274.79     11.65 o 
  -3   0   4     3116.11     2772.92    113.63 o 
  -2   0   4     1401.95     1170.54     80.68 o 
  -1   0   4        0.50       -3.86      2.57 o 
   0   0   4    20431.45    24235.62    814.27 o 
   1   0   4     2235.44     2052.19     77.24 o 
   2   0   4        0.22       17.45      7.08 o 
   3   0   4     1044.98      948.56     39.25 o 
   4   0   4      447.89      362.72     16.28 o 
   5   0   4      205.39      171.47      8.23 o 
   6   0   4     1468.12     1436.93     53.85 o 
   7   0   4      130.92      127.37     22.92 o 
   8   0   4      831.06      764.23     38.10 o 
   9   0   4       37.70       30.34      8.26 o 
  10   0   4      339.05      353.22     19.72 o 
  11   0   4        0.51       14.89     52.89 o 
  12   0   4     3106.23     3141.90    173.20 o 
  13   0   4      591.21      616.74     38.34 o 
  14   0   4     4536.30     4709.85    257.85 o 
  15   0   4     1421.91     1525.91     84.29 o 
  16   0   4      166.40      169.60     16.53 o 
  17   0   4       93.00      124.98     18.14 o 
  18   0   4        0.15       -0.84      9.46 o 
 -18   1   4       41.22       25.84      8.73 o 
 -17   1   4        7.12        9.04      6.45 o 
 -16   1   4       59.52       75.24     11.31 o 
 -15   1   4      105.38       89.11     11.63 o 
 -14   1   4      205.25      214.92     14.33 o 
 -13   1   4      101.42      112.26      9.52 o 
 -12   1   4        0.85        4.21      5.25 o 
 -11   1   4     1343.53     1525.29     95.10 o 
 -10   1   4      623.24      600.07     25.77 o 
  -9   1   4      587.11      574.78     21.79 o 
  -8   1   4     1306.89     1224.70     51.02 o 
  -7   1   4      167.07      194.57      8.38 o 
  -6   1   4        3.31        1.48      1.51 o 
  -5   1   4     3095.94     3002.95     84.38 o 
  -4   1   4        1.08        4.27      1.34 o 
  -3   1   4     1307.35     1283.53     35.35 o 
  -2   1   4     2804.91     2558.80     68.45 o 
  -1   1   4     4611.67     4470.87    119.64 o 
   0   1   4     5289.98     5240.81    148.57 o 
   1   1   4     1816.00     1662.06     48.51 o 
   2   1   4     8743.32     9111.10    232.64 o 
   3   1   4       25.77       34.04      2.06 o 
   4   1   4      716.23      609.08     17.81 o 
   5   1   4      259.82      242.41      7.72 o 
   6   1   4     3199.09     3200.84     97.13 o 
   7   1   4       72.21       81.37      4.57 o 
   8   1   4        0.36       -0.34      1.86 o 
   9   1   4      598.45      577.57     21.71 o 
  10   1   4        0.99        2.92      2.43 o 
  11   1   4       37.89       36.03      6.58 o 
  12   1   4      130.37      128.71      8.90 o 
  13   1   4        9.39        7.78      4.15 o 
  14   1   4      139.53      152.74     10.69 o 
  15   1   4      148.49      153.88     11.15 o 
  16   1   4       93.61      102.13      9.23 o 
  17   1   4       88.80       86.60      9.03 o 
 -17   2   4        3.82        6.56      6.80 o 
 -16   2   4        0.08        1.39      6.00 o 
 -15   2   4        0.02        2.95      5.27 o 
 -14   2   4       12.55        9.78      5.50 o 
 -13   2   4       38.40       53.70      7.46 o 
 -12   2   4      319.16      309.63     23.29 o 
 -11   2   4     1354.34     1404.46     65.30 o 
 -10   2   4        0.79        2.17      3.08 o 
  -9   2   4        9.19        7.63      7.08 o 
  -8   2   4       95.02       99.36     13.35 o 
  -7   2   4       66.22       72.47      4.89 o 
  -6   2   4     1806.59     1664.69     64.92 o 
  -5   2   4     2981.95     2785.27     97.21 o 
  -4   2   4       61.10       84.17      5.30 o 
  -3   2   4     2433.69     2598.26     97.74 o 
  -2   2   4      478.40      541.03     20.10 o 
  -1   2   4      826.95      894.88     34.25 o 
   0   2   4     3145.49     3474.22    171.54 o 
   1   2   4      928.00      918.55     44.78 o 
   2   2   4       37.70       64.98      5.58 o 
   3   2   4        3.40        7.76      2.54 o 
   4   2   4      311.99      360.28     14.88 o 
   5   2   4       79.71       81.93      5.47 o 
   6   2   4      171.50      155.51      6.32 o 
   7   2   4       67.14       66.66      5.04 o 
   8   2   4        0.74        2.48      2.00 o 
   9   2   4      994.94      998.92     30.92 o 
  10   2   4      565.64      590.41     22.47 o 
  11   2   4      112.61      119.37     14.59 o 
  12   2   4       29.75       30.69      5.31 o 
  13   2   4      129.63      142.33      8.92 o 
  14   2   4       32.28       33.31      5.19 o 
  15   2   4        0.14       -2.76      4.69 o 
  16   2   4       39.34       39.79      7.76 o 
  17   2   4        7.82        4.28      8.84 o 
 -16   3   4        2.49        1.35      7.91 o 
 -15   3   4       13.84        1.74      6.92 o 
 -14   3   4       57.02       86.35     10.65 o 
 -13   3   4       31.56       31.23      6.44 o 
 -12   3   4        5.91       10.67      5.03 o 
 -11   3   4       87.55       91.69     10.14 o 
 -10   3   4       17.46       24.69      6.32 o 
  -9   3   4        5.00        6.04      4.39 o 
  -8   3   4      561.70      540.51     27.72 o 
  -7   3   4       80.54       77.95     10.72 o 
  -6   3   4      221.69      231.59     24.76 o 
  -5   3   4       94.90      109.33      9.20 o 
  -4   3   4       25.89        9.42      5.02 o 
  -3   3   4        9.74        8.60      3.59 o 
  -2   3   4     1020.15     1025.78     53.78 o 
  -1   3   4        9.77        6.93      2.92 o 
   0   3   4      135.91      219.69     20.49 o 
   1   3   4        0.09       -3.71      2.47 o 
   2   3   4      318.84      319.61     17.02 o 
   3   3   4      410.29      400.78     15.65 o 
   4   3   4      128.39      158.15     13.22 o 
   5   3   4       18.91       17.12      3.34 o 
   6   3   4       82.89       73.69      5.55 o 
   7   3   4       90.34       84.21      5.70 o 
   8   3   4       32.96       38.44      3.56 o 
   9   3   4      106.36      101.74      6.85 o 
  10   3   4       69.55       76.34      5.51 o 
  11   3   4      127.00      137.89     15.32 o 
  12   3   4      217.95      225.01     16.98 o 
  13   3   4        7.44       12.05      7.02 o 
  14   3   4       47.19       55.14      8.09 o 
  15   3   4       22.67       13.26      6.46 o 
 -13   4   4        0.13        0.10      6.56 o 
 -12   4   4       99.29      100.72     23.06 o 
 -11   4   4      576.41      612.80     38.57 o 
 -10   4   4      166.79      185.60     16.14 o 
  -9   4   4        3.87        4.82      5.43 o 
  -8   4   4     1210.87     1049.34     47.10 o 
  -7   4   4       73.34       92.60     15.36 o 
  -6   4   4      714.48      598.31     30.30 o 
  -5   4   4      360.47      392.18     19.37 o 
  -4   4   4        5.64        6.20      3.98 o 
  -3   4   4      496.63      472.41     23.91 o 
  -2   4   4      304.49      322.54     17.62 o 
  -1   4   4       41.99       56.19      7.65 o 
   0   4   4      593.33      648.57     30.93 o 
   1   4   4     1045.20      995.07     42.41 o 
   2   4   4       70.80       81.24      7.66 o 
   3   4   4       56.04       54.46      4.96 o 
   4   4   4       22.52       17.42      4.62 o 
   5   4   4       13.49        8.64      4.48 o 
   6   4   4      266.14      246.44     12.32 o 
   7   4   4      156.34      155.88      9.46 o 
   8   4   4      112.85      112.02      8.10 o 
   9   4   4      354.02      319.85     13.61 o 
  10   4   4        2.53        1.84      3.98 o 
  11   4   4      124.62      120.12      9.08 o 
  12   4   4      236.26      293.99     20.09 o 
  13   4   4       91.41       99.83     17.29 o 
 -10   5   4      142.02       96.92     32.62 o 
  -9   5   4      157.07      111.34     35.28 o 
  -8   5   4       49.10       39.72     20.00 o 
  -7   5   4       10.96        2.34      8.03 o 
  -6   5   4        9.92        6.29      6.16 o 
  -5   5   4       54.42       54.99      7.71 o 
  -4   5   4       98.40      114.59     17.01 o 
  -3   5   4      175.63      192.17     14.16 o 
  -2   5   4      143.96      184.81     27.42 o 
  -1   5   4      172.09      227.95     30.30 o 
   0   5   4     1052.14      939.71     44.22 o 
   1   5   4        4.02       -0.84      4.44 o 
   2   5   4       16.57       16.29      5.77 o 
   3   5   4        0.79        3.39      5.17 o 
   4   5   4       18.33       20.78      7.29 o 
   5   5   4       38.96       35.79      8.23 o 
   6   5   4        0.17       -2.42      6.29 o 
   7   5   4      162.89      155.69     14.03 o 
   8   5   4        0.10        0.10      6.77 o 
   9   5   4      685.51      603.99     28.01 o 
  10   5   4      112.16      112.55      9.80 o 
  -3   6   4       13.89        8.95      9.20 o 
  -2   6   4       67.43       54.15     16.02 o 
  -1   6   4      220.14      274.68     37.16 o 
   0   6   4      320.28      324.39     26.33 o 
   1   6   4        2.68       -0.15      8.47 o 
   2   6   4       27.40       29.58      9.50 o 
 -18   1   5       37.29       50.01     11.60 o 
 -17   1   5        0.03        6.12      6.15 o 
 -16   1   5       17.84        8.72     14.20 o 
 -15   1   5      349.03      393.61     27.88 o 
 -14   1   5      229.19      254.28     19.77 o 
 -13   1   5       25.12       25.63      6.92 o 
 -12   1   5      136.01      166.10     14.74 o 
 -11   1   5     1395.49     1319.93     52.31 o 
 -10   1   5      262.25      253.25     12.93 o 
  -9   1   5        0.05        0.79      2.34 o 
  -8   1   5       99.50      110.22      7.46 o 
  -7   1   5      793.15      784.39     28.74 o 
  -6   1   5       71.56       78.99      3.48 o 
  -5   1   5      352.31      307.03     10.11 o 
  -4   1   5      227.89      201.38      6.56 o 
  -3   1   5      923.85      801.66     23.45 o 
  -2   1   5      419.82      428.27     14.16 o 
  -1   1   5        6.26        7.38      1.63 o 
   0   1   5      113.46      145.84      6.47 o 
   1   1   5     4173.47     4155.17    108.02 o 
   2   1   5     3473.82     3306.51    100.95 o 
   3   1   5       78.16       75.66      4.45 o 
   4   1   5      313.00      296.74      9.90 o 
   5   1   5     1653.99     1615.42     51.47 o 
   6   1   5        3.61        4.55      2.33 o 
   7   1   5      276.38      280.09      9.98 o 
   8   1   5      507.32      515.36     20.66 o 
   9   1   5       21.49       20.88      3.57 o 
  10   1   5      371.44      335.79     21.30 o 
  11   1   5     1128.47     1100.03     44.04 o 
  12   1   5      913.66      903.93     38.49 o 
  13   1   5       19.01       13.87      7.39 o 
  14   1   5      110.16      123.06     14.23 o 
  15   1   5        8.61        3.38      5.47 o 
  16   1   5       90.58       95.93      8.83 o 
  17   1   5       24.71       28.07      7.04 o 
 -17   2   5        0.49       -5.96      6.60 o 
 -16   2   5       14.98       21.41      7.16 o 
 -15   2   5        1.71       10.33      5.94 o 
 -14   2   5      289.95      280.76     17.92 o 
 -13   2   5      249.57      249.73     16.15 o 
 -12   2   5      120.78      121.93     10.38 o 
 -11   2   5      977.89      929.43     38.83 o 
 -10   2   5       51.48       53.19      7.25 o 
  -9   2   5        7.94       11.40      4.19 o 
  -8   2   5       50.34       52.81      5.79 o 
  -7   2   5      295.48      281.11     15.83 o 
  -6   2   5     2388.78     2299.16     84.22 o 
  -5   2   5     1594.68     1571.85     51.79 o 
  -4   2   5       20.79       14.44      4.01 o 
  -3   2   5     4353.20     4468.37    148.87 o 
  -2   2   5     1170.34     1245.52     43.86 o 
  -1   2   5      635.35      693.18     26.65 o 
   0   2   5     1122.76     1293.87     48.46 o 
   1   2   5       89.80      102.23      9.35 o 
   2   2   5      499.74      467.92     19.49 o 
   3   2   5     1012.24      996.19     37.81 o 
   4   2   5     2819.52     2737.53     99.76 o 
   5   2   5        0.08        2.10      2.00 o 
   6   2   5      106.00      109.44      5.94 o 
   7   2   5      266.04      253.62      8.76 o 
   8   2   5      274.19      272.52      9.43 o 
   9   2   5      795.19      789.35     25.07 o 
  10   2   5        5.03        4.60      3.20 o 
  11   2   5       23.08       13.85      4.98 o 
  12   2   5       44.84       41.65      5.60 o 
  13   2   5      124.21      127.62     10.18 o 
  14   2   5       57.24       60.14     11.13 o 
  15   2   5       88.11      102.16      9.43 o 
  16   2   5        7.84       11.02      8.89 o 
 -15   3   5       42.51       47.43      9.13 o 
 -14   3   5       27.85       28.94      7.70 o 
 -13   3   5      219.08      224.13     16.74 o 
 -12   3   5       66.08       93.72      8.72 o 
 -11   3   5      124.32      121.81      9.73 o 
 -10   3   5       47.52       51.93      9.00 o 
  -9   3   5     3181.37     2938.72    113.22 o 
  -8   3   5     3243.07     2893.66    107.53 o 
  -7   3   5        9.32       14.44      5.53 o 
  -6   3   5     2845.38     2742.25    116.33 o 
  -5   3   5      374.72      441.85     26.74 o 
  -4   3   5      130.71      155.01     14.58 o 
  -3   3   5      149.36      174.52     14.12 o 
  -2   3   5        0.75        8.25     10.22 o 
  -1   3   5       55.64       74.80     12.38 o 
   0   3   5      540.24      579.73     31.76 o 
   1   3   5      882.91      976.82     49.32 o 
   2   3   5        5.93        7.94      3.84 o 
   3   3   5       67.95       69.51      5.99 o 
   4   3   5      638.08      595.10     22.44 o 
   5   3   5      125.38      150.10      8.30 o 
   6   3   5      602.48      554.52     21.31 o 
   7   3   5        1.48       -1.08      2.57 o 
   8   3   5      164.83      156.52      7.83 o 
   9   3   5       10.59       12.31      3.28 o 
  10   3   5        3.31       -0.60      2.96 o 
  11   3   5        5.55        1.99      3.82 o 
  12   3   5      168.99      155.20      9.37 o 
  13   3   5       20.90       19.39      5.16 o 
  14   3   5        2.20        4.36      5.01 o 
  15   3   5      136.94      192.13     18.45 o 
 -13   4   5       74.60       86.30     10.41 o 
 -12   4   5      319.28      350.70     23.88 o 
 -11   4   5      188.06      230.82     19.59 o 
 -10   4   5      174.28      200.45     17.12 o 
  -9   4   5      490.25      489.16     24.18 o 
  -8   4   5        2.94        3.53      7.05 o 
  -7   4   5       36.22       27.32     10.30 o 
  -6   4   5      162.31      195.55     33.88 o 
  -5   4   5       64.39      113.09     10.37 o 
  -4   4   5        5.61      -10.62      7.81 o 
  -3   4   5      439.11      434.54     26.63 o 
  -2   4   5       47.93       67.15     17.40 o 
  -1   4   5      394.24      416.14     25.29 o 
   0   4   5     1462.19     1523.03     79.00 o 
   1   4   5       15.26        7.34      6.29 o 
   2   4   5       59.18       54.14      8.45 o 
   3   4   5      103.76      119.84      8.94 o 
   4   4   5      601.16      527.70     26.86 o 
   5   4   5       16.11       16.06      5.11 o 
   6   4   5        0.07       -3.00      3.75 o 
   7   4   5       90.38       84.60      7.05 o 
   8   4   5      507.72      443.19     19.01 o 
   9   4   5       59.08       55.24      5.90 o 
  10   4   5        5.76        2.14      4.13 o 
  11   4   5      133.12      167.12     10.74 o 
  12   4   5       82.57       60.72      9.75 o 
  13   4   5       55.31       51.24     13.02 o 
 -10   5   5        1.26       -8.53     31.81 o 
  -9   5   5       32.05        1.45     23.43 o 
  -8   5   5       13.37       12.06     19.68 o 
  -7   5   5       26.11       16.57      8.62 o 
  -6   5   5        9.82       -0.63      7.90 o 
  -5   5   5        9.71        2.24     10.11 o 
  -4   5   5       40.65       63.32     19.84 o 
  -3   5   5       76.62       77.15     10.31 o 
  -2   5   5       51.36       45.45     11.18 o 
  -1   5   5       79.82       98.16     16.19 o 
   0   5   5      227.04      343.84     44.24 o 
   1   5   5       18.29       19.02      5.95 o 
   2   5   5        0.01       -6.05      5.23 o 
   3   5   5       44.57       47.55      7.22 o 
   4   5   5      176.63      175.51     12.25 o 
   5   5   5      100.81      117.00     15.30 o 
   6   5   5       29.89       21.41      7.94 o 
   7   5   5       41.36       31.19      8.70 o 
   8   5   5       69.31       73.27     10.71 o 
   9   5   5       44.25       54.78      8.53 o 
  -1   6   5      123.36      173.65     26.48 o 
   0   6   5       89.59      150.78     17.79 o 
   1   6   5      430.92      550.87    111.98 o 
 -18   0   6       43.96       41.65     13.62 o 
 -17   0   6       87.37       96.24     17.05 o 
 -16   0   6      142.79      130.33     40.24 o 
 -15   0   6       24.77        7.56     23.10 o 
 -14   0   6      111.01      118.96     15.54 o 
 -13   0   6        1.82       -4.70      8.78 o 
 -12   0   6      315.74      261.87     23.22 o 
 -11   0   6      230.07      237.63     16.59 o 
 -10   0   6      515.23      578.76     32.83 o 
  -9   0   6      574.18      548.82     32.74 o 
  -8   0   6       21.10       16.63      4.07 o 
  -7   0   6       47.99       79.07      7.33 o 
  -6   0   6        4.73       10.01      3.01 o 
  -5   0   6        7.77        5.35      3.66 o 
  -4   0   6       60.17       64.70      4.46 o 
  -3   0   6      691.20      604.44     33.30 o 
  -2   0   6      118.95       98.73      9.61 o 
  -1   0   6     7643.23     7045.36    301.30 o 
   0   0   6     2670.52     2465.32    105.84 o 
   1   0   6     2538.01     2181.44     81.56 o 
   2   0   6      228.63      221.84      9.61 o 
   3   0   6     4860.97     4970.51    196.94 o 
   4   0   6     7026.73     7371.04    370.48 o 
   5   0   6     1331.58     1344.31     61.02 o 
   6   0   6     4395.22     4201.41    171.88 o 
   7   0   6       63.39       70.42      5.29 o 
   8   0   6       11.54        6.19      4.97 o 
   9   0   6       17.20       12.97      4.15 o 
  10   0   6      484.66      443.51     33.94 o 
  11   0   6     1106.35     1087.57     51.43 o 
  12   0   6      186.02      193.39     13.95 o 
  13   0   6      113.28      123.73     13.14 o 
  14   0   6       10.26        9.55      9.33 o 
  15   0   6       17.56       14.67      8.73 o 
  16   0   6      190.71      245.16     20.67 o 
  17   0   6       11.53       -2.40      6.94 o 
 -17   1   6        1.38        2.63      6.11 o 
 -16   1   6        5.58       -0.17      7.40 o 
 -15   1   6       27.28       31.77      8.61 o 
 -14   1   6        0.05        7.03      6.78 o 
 -13   1   6       31.85       29.96      5.88 o 
 -12   1   6      166.41      193.55     11.44 o 
 -11   1   6       85.48       82.39      6.93 o 
 -10   1   6      177.59      203.90     16.31 o 
  -9   1   6     2023.41     1966.45     82.64 o 
  -8   1   6      225.09      200.90     18.42 o 
  -7   1   6      104.37      114.36      5.42 o 
  -6   1   6      527.68      493.80     15.66 o 
  -5   1   6      411.42      401.85     12.95 o 
  -4   1   6      821.08      725.70     22.25 o 
  -3   1   6      575.50      470.48     16.56 o 
  -2   1   6     1766.14     1629.32     65.01 o 
  -1   1   6      347.23      273.14      9.65 o 
   0   1   6      217.63      195.11      8.13 o 
   1   1   6      429.15      373.36     12.45 o 
   2   1   6        7.82        4.30      2.33 o 
   3   1   6      104.09      131.12     11.45 o 
   4   1   6      172.36      165.40      6.96 o 
   5   1   6      205.67      197.12     10.21 o 
   6   1   6        5.22        6.43      2.22 o 
   7   1   6      652.62      619.75     20.72 o 
   8   1   6        2.84        1.05      3.88 o 
   9   1   6      294.95      260.20     13.20 o 
  10   1   6     1249.90     1282.93     50.55 o 
  11   1   6     2015.86     2029.31     79.21 o 
  12   1   6      254.96      282.93     15.27 o 
  13   1   6      353.73      381.71     17.19 o 
  14   1   6      340.47      370.08     17.40 o 
  15   1   6       28.00       24.24      9.18 o 
  16   1   6       59.46       77.23     10.68 o 
  17   1   6       24.74       26.89      6.67 o 
 -17   2   6       40.43       40.94      8.92 o 
 -16   2   6        3.06        1.15      6.46 o 
 -15   2   6       14.06       20.32      6.63 o 
 -14   2   6       76.19       94.75     10.01 o 
 -13   2   6      125.47      135.38     11.00 o 
 -12   2   6       10.76       22.01      8.61 o 
 -11   2   6       29.34       23.49      7.37 o 
 -10   2   6      203.36      213.96     10.97 o 
  -9   2   6      314.85      320.77     18.61 o 
  -8   2   6     2233.35     2065.43     85.53 o 
  -7   2   6       60.61       48.95      4.74 o 
  -6   2   6       25.00       29.06      3.46 o 
  -5   2   6      999.33      940.02     28.62 o 
  -4   2   6      184.78      215.65      8.71 o 
  -3   2   6      473.60      571.42     25.67 o 
  -2   2   6      727.17      755.29     27.19 o 
  -1   2   6      252.72      268.98     13.08 o 
   0   2   6      945.76     1015.38     43.00 o 
   1   2   6      271.83      279.41     16.57 o 
   2   2   6       41.72       43.92      4.58 o 
   3   2   6       11.02       12.90      4.44 o 
   4   2   6      455.32      429.10     15.55 o 
   5   2   6      665.25      674.61     23.54 o 
   6   2   6      227.26      232.32      9.86 o 
   7   2   6      319.05      335.38     12.32 o 
   8   2   6       25.96       25.50      3.12 o 
   9   2   6       75.26       88.95      5.17 o 
  10   2   6      268.28      247.08     11.98 o 
  11   2   6      285.22      252.67     18.58 o 
  12   2   6       25.15       24.97      9.34 o 
  13   2   6      133.29      129.16     11.04 o 
  14   2   6       27.64       22.24     15.08 o 
  15   2   6        4.49       -1.37      8.76 o 
  16   2   6        6.46        9.05      8.79 o 
 -15   3   6       78.26       71.63     12.68 o 
 -14   3   6       62.61       88.49     13.54 o 
 -13   3   6       71.14       64.02      8.77 o 
 -12   3   6       48.23       57.06      7.54 o 
 -11   3   6       69.69       65.22      8.32 o 
 -10   3   6      376.13      369.21     22.49 o 
  -9   3   6       85.62       91.42      8.10 o 
  -8   3   6       17.56       18.70      7.04 o 
  -7   3   6       38.56       43.42      5.92 o 
  -6   3   6       23.37       31.29      5.82 o 
  -5   3   6      534.46      519.06     28.98 o 
  -3   3   6       11.52        5.64      8.22 o 
  -2   3   6      365.22      367.19     41.21 o 
  -1   3   6       10.95       14.40      3.18 o 
   0   3   6      135.93      189.91     16.45 o 
   1   3   6     1133.28     1079.76     65.23 o 
   2   3   6       31.60       41.86      6.28 o 
   3   3   6      205.65      187.95     10.10 o 
   4   3   6      175.23      173.97     10.13 o 
   5   3   6        0.38       -3.26      2.75 o 
   6   3   6       45.52       55.68      4.84 o 
   7   3   6        4.87        0.85      2.93 o 
   8   3   6       49.92       41.20      4.59 o 
   9   3   6        4.44        1.99      3.24 o 
  10   3   6      224.48      214.44     10.48 o 
  11   3   6        2.77       -5.05      3.95 o 
  12   3   6        1.08        2.13      4.27 o 
  13   3   6       37.24       23.33      7.84 o 
  14   3   6        4.81       15.36      6.73 o 
  15   3   6       56.70       49.88     10.24 o 
 -13   4   6       21.35       13.64      7.96 o 
 -12   4   6      120.07      100.14     13.98 o 
 -11   4   6       88.31      111.27     11.64 o 
 -10   4   6      145.19      127.24     11.99 o 
  -9   4   6      775.25      757.18     33.01 o 
  -8   4   6       84.12       74.33     10.59 o 
  -7   4   6        1.59       -9.44      8.80 o 
  -6   4   6      563.24      483.28     35.63 o 
  -5   4   6      143.01      143.48     26.79 o 
  -4   4   6       44.07       42.73     23.82 o 
  -3   4   6       44.87       37.82      8.69 o 
  -2   4   6      491.56      489.31     29.17 o 
  -1   4   6      326.34      372.83     44.36 o 
   0   4   6       61.29       55.29     10.52 o 
   1   4   6      489.98      528.84     35.42 o 
   2   4   6      198.65      198.19     12.19 o 
   3   4   6       61.65       61.01      7.03 o 
   4   4   6        3.05        9.17      4.62 o 
   5   4   6      809.73      764.76     32.49 o 
   6   4   6      719.35      629.66     24.74 o 
   7   4   6        0.15       -4.10      3.95 o 
   8   4   6       31.44       32.17      4.89 o 
   9   4   6      669.83      625.46     22.62 o 
  10   4   6      114.34      138.65      8.77 o 
  11   4   6      268.50      275.96     14.40 o 
  12   4   6        7.55       10.42      7.20 o 
  -9   5   6      122.50      116.57     33.98 o 
  -8   5   6      170.11      148.44     27.88 o 
  -7   5   6      360.74      327.20     50.14 o 
  -6   5   6        6.87        1.04      7.21 o 
  -5   5   6       27.60       19.76     15.36 o 
  -4   5   6      355.59      389.63     30.33 o 
  -3   5   6        2.76        3.52      9.77 o 
  -2   5   6       19.98       18.33     13.37 o 
  -1   5   6       42.40       67.79     10.22 o 
   0   5   6       87.58      130.40     14.80 o 
   1   5   6      179.81      240.57     22.97 o 
   2   5   6      292.30      382.93     38.58 o 
   3   5   6      500.52      444.64     22.03 o 
   4   5   6        5.54        3.90      5.71 o 
   5   5   6        1.17        3.23      6.78 o 
   6   5   6      252.38      230.47     20.00 o 
   7   5   6       21.03       15.51      7.81 o 
   8   5   6      143.87      136.91     13.84 o 
   9   5   6      534.19      499.94     21.97 o 
 -17   1   7       35.72       42.87     11.29 o 
 -16   1   7        2.12        3.97      5.63 o 
 -15   1   7       32.44       22.89     10.11 o 
 -14   1   7        9.24        5.82      7.36 o 
 -13   1   7      176.98      161.12     22.82 o 
 -12   1   7       38.01       40.70     11.31 o 
 -11   1   7      140.50      137.76     11.65 o 
 -10   1   7      244.05      231.61     26.16 o 
  -9   1   7      145.13      133.92     15.96 o 
  -8   1   7       80.17       79.43     10.39 o 
  -7   1   7       30.40       34.58      2.66 o 
  -6   1   7     2336.62     2167.90     64.97 o 
  -5   1   7       93.62       92.47      7.15 o 
  -4   1   7     1111.57     1030.23     33.55 o 
  -3   1   7     1624.89     1637.32     60.97 o 
  -2   1   7     2025.55     1853.71     66.58 o 
  -1   1   7      735.02      662.93     24.93 o 
   0   1   7      184.55      169.36      6.69 o 
   1   1   7        1.49       -0.90      1.45 o 
   2   1   7       30.11       32.42      3.38 o 
   3   1   7     1781.96     1710.59     63.71 o 
   4   1   7      130.82      133.15      6.15 o 
   5   1   7       41.65       56.45      4.81 o 
   6   1   7       15.55        9.37      3.75 o 
   7   1   7      263.36      308.39     15.38 o 
   8   1   7        0.40       -0.27      2.23 o 
   9   1   7      598.21      581.54     25.47 o 
  10   1   7     1005.32      950.39     39.56 o 
  11   1   7     1193.64     1151.09     47.45 o 
  12   1   7      125.81      128.21      9.38 o 
  13   1   7      537.76      528.19     22.15 o 
  14   1   7        1.32        2.92      5.93 o 
  15   1   7        8.23       11.93      4.68 o 
  16   1   7      121.94      160.79     12.25 o 
 -16   2   7       92.53      113.30     11.93 o 
 -15   2   7      280.64      281.83     18.58 o 
 -14   2   7      152.41      187.17     13.91 o 
 -13   2   7       48.54       49.96      6.78 o 
 -12   2   7      784.09      736.17     31.41 o 
 -11   2   7     2191.80     2060.83     80.97 o 
 -10   2   7       51.25       55.58      7.58 o 
  -9   2   7      340.69      328.20     16.99 o 
  -8   2   7        9.16        1.69      2.89 o 
  -7   2   7      187.08      204.14      9.75 o 
  -6   2   7       18.94       13.52      2.38 o 
  -5   2   7        4.46        6.41      1.94 o 
  -4   2   7      201.78      192.35      9.38 o 
  -3   2   7      109.29       89.00      5.98 o 
  -2   2   7      505.82      545.05     22.00 o 
  -1   2   7      335.16      340.29     16.78 o 
   0   2   7      879.29      818.44     39.04 o 
   1   2   7     1543.06     1443.15     67.17 o 
   2   2   7      426.08      452.22     23.07 o 
   3   2   7      634.58      583.18     23.37 o 
   4   2   7      252.37      239.16     10.84 o 
   5   2   7      465.81      451.81     17.82 o 
   6   2   7      349.51      307.29     13.46 o 
   7   2   7      224.93      244.11     11.62 o 
   8   2   7     1097.79     1035.67     36.42 o 
   9   2   7        6.67       10.85      3.01 o 
  10   2   7      841.70      834.20     31.47 o 
  11   2   7      529.97      557.37     23.73 o 
  12   2   7       66.44       75.39      8.81 o 
  13   2   7       35.66       39.50      6.70 o 
  14   2   7        7.41        2.04      4.90 o 
  15   2   7       29.96       32.28      8.16 o 
  16   2   7        1.80        4.74      6.41 o 
 -15   3   7        0.26       -6.06      6.74 o 
 -14   3   7      821.23      877.43     42.72 o 
 -13   3   7       12.35       12.14      5.71 o 
 -12   3   7       29.51       28.92      6.10 o 
 -11   3   7      579.11      506.79     28.24 o 
 -10   3   7       85.61       93.66      9.52 o 
  -9   3   7      561.70      519.16     23.56 o 
  -8   3   7     1911.33     1707.12     67.93 o 
  -7   3   7       29.90       26.94      6.13 o 
  -6   3   7     1016.22      992.70     49.11 o 
  -5   3   7      100.45      100.32     12.53 o 
  -4   3   7      251.15      313.67     22.88 o 
  -3   3   7       42.19       41.43     11.18 o 
  -2   3   7        1.84        4.90      7.09 o 
  -1   3   7        0.33        0.94      4.95 o 
   0   3   7      380.49      374.39     22.02 o 
   1   3   7      361.98      347.14     21.99 o 
   2   3   7      164.21      171.16     12.04 o 
   3   3   7      368.34      326.21     17.18 o 
   4   3   7       37.78       40.27      6.50 o 
   5   3   7       33.78       33.17      4.43 o 
   6   3   7       22.72       21.92      3.58 o 
   7   3   7       17.70       10.33      3.32 o 
   8   3   7      203.94      213.38      9.85 o 
   9   3   7      203.17      197.02      9.46 o 
  10   3   7        3.95        3.69      3.58 o 
  11   3   7      149.91      136.07      9.13 o 
  12   3   7      230.57      242.11     12.81 o 
  13   3   7       79.41       86.47      8.53 o 
  14   3   7      152.83      172.06     27.65 o 
 -13   4   7       10.37        5.41      7.41 o 
 -12   4   7      173.67      171.54     14.58 o 
 -11   4   7      363.04      299.73     19.76 o 
 -10   4   7       14.47       17.70      7.20 o 
  -9   4   7      159.00      173.82     15.58 o 
  -8   4   7      413.93      417.70     25.80 o 
  -7   4   7       65.78       76.00     12.27 o 
  -6   4   7      247.71      275.46     35.44 o 
  -5   4   7       16.25       16.41      7.86 o 
  -4   4   7       19.79       17.15      7.69 o 
  -3   4   7       14.51       53.79     12.73 o 
  -2   4   7     1551.72     1611.80     99.16 o 
  -1   4   7      110.55      181.12     42.70 o 
   0   4   7      706.97     1015.60     58.66 o 
   1   4   7      533.17      541.67     36.80 o 
   2   4   7       13.76       13.67      6.34 o 
   3   4   7       11.47        6.89      5.43 o 
   4   4   7        7.14        0.32      4.92 o 
   5   4   7       29.21       29.23      6.16 o 
   6   4   7      730.12      626.20     24.78 o 
   7   4   7      213.22      232.71     11.13 o 
   8   4   7      269.62      278.04     20.12 o 
   9   4   7      186.73      189.48     11.48 o 
  10   4   7      587.12      560.40     22.86 o 
  11   4   7      165.05      163.60     13.34 o 
  12   4   7       84.14      100.87     10.66 o 
  -9   5   7       86.02       52.27     22.93 o 
  -8   5   7        8.26       16.56     10.91 o 
  -7   5   7        2.19      -14.77     20.87 o 
  -6   5   7        0.00       -6.36      6.98 o 
  -5   5   7        6.69        2.79     17.40 o 
  -4   5   7       74.00       88.89     16.95 o 
  -3   5   7      323.19      321.05     22.29 o 
  -2   5   7       33.01       56.52     13.65 o 
  -1   5   7      122.10      140.17     12.56 o 
   0   5   7       18.78       20.30      6.43 o 
   1   5   7        3.78       12.14      5.90 o 
   2   5   7       74.12       83.47      9.29 o 
   3   5   7        5.26        5.33      5.74 o 
   4   5   7       18.40       14.11      6.35 o 
   5   5   7        7.17       13.41      7.03 o 
   6   5   7        0.05       -7.82      6.50 o 
   7   5   7        1.71       -8.24      6.90 o 
   8   5   7        0.39       -1.46      5.95 o 
 -17   0   8      204.09      277.73     45.15 o 
 -16   0   8       17.31      -17.28     14.24 o 
 -15   0   8        4.73      -10.40     22.34 o 
 -14   0   8        3.49       -6.76     12.09 o 
 -13   0   8        2.09       -1.92      8.25 o 
 -12   0   8      469.90      426.86     25.58 o 
 -11   0   8      267.78      247.98     17.86 o 
 -10   0   8      471.93      472.51     26.51 o 
  -9   0   8     1611.77     1467.31     74.56 o 
  -8   0   8       68.93       93.81      8.12 o 
  -7   0   8      488.45      474.96     22.37 o 
  -6   0   8     1079.73     1005.46     45.17 o 
  -5   0   8     1924.39     1736.38     76.68 o 
  -4   0   8      222.30      197.58     10.51 o 
  -3   0   8        3.43       -1.04      2.21 o 
  -2   0   8     3201.11     2858.32    119.07 o 
  -1   0   8      561.18      393.27     18.61 o 
   0   0   8      385.42      342.30     17.90 o 
   1   0   8       39.60       29.59      8.57 o 
   2   0   8     1045.48     1074.22     39.39 o 
   3   0   8     1578.57     1604.72     59.11 o 
   5   0   8       11.61       20.73      3.71 o 
   6   0   8      237.10      208.20     14.93 o 
   7   0   8      200.68      189.29     20.71 o 
   8   0   8      594.18      574.72     25.88 o 
   9   0   8       23.91       22.66      6.77 o 
  10   0   8        1.66        7.23     15.98 o 
  11   0   8       25.46       17.78      5.45 o 
  12   0   8      354.13      365.38     21.25 o 
  13   0   8      245.16      283.49     19.02 o 
  14   0   8        0.01        6.73      7.68 o 
  15   0   8      247.79      273.47     37.38 o 
  16   0   8        3.89       -5.47     16.60 o 
 -17   1   8       86.51      103.57     11.66 o 
 -16   1   8        0.23        1.68      7.10 o 
 -15   1   8      105.44      102.30     26.18 o 
 -14   1   8       12.38       23.08      6.58 o 
 -13   1   8      704.17      707.98     42.43 o 
 -12   1   8      293.18      296.75     24.00 o 
 -11   1   8       47.64       48.09      9.51 o 
 -10   1   8     1091.50      990.07     43.97 o 
  -9   1   8        3.44        0.04      4.09 o 
  -8   1   8      163.47      168.41      7.84 o 
  -7   1   8      157.56      150.22      7.31 o 
  -6   1   8      119.11      107.71     11.72 o 
  -5   1   8      432.03      402.10     16.14 o 
  -4   1   8      367.04      324.52     14.13 o 
  -3   1   8      149.93      171.45      9.65 o 
  -2   1   8     1365.40     1290.12     46.77 o 
  -1   1   8     2226.90     2013.14     71.91 o 
   0   1   8      816.55      702.97     33.13 o 
   1   1   8     1111.27     1005.08     37.04 o 
   2   1   8      735.73      747.07     33.02 o 
   3   1   8     3034.73     2870.00     97.48 o 
   4   1   8      107.23      123.66      6.37 o 
   5   1   8        3.46        5.62      4.38 o 
   6   1   8      663.07      611.39     19.60 o 
   7   1   8       91.39       87.12      5.33 o 
   8   1   8       67.94       64.96      4.85 o 
   9   1   8      440.96      448.61     18.64 o 
  10   1   8        1.59       -0.41      3.13 o 
  11   1   8       81.60       91.42     10.71 o 
  12   1   8      319.22      330.09     25.79 o 
  13   1   8      210.28      234.02     16.89 o 
  14   1   8       67.20       86.21     11.82 o 
  15   1   8       37.27       40.99      6.22 o 
  16   1   8       88.24      107.38      9.42 o 
 -16   2   8        7.71       19.58      9.01 o 
 -15   2   8        5.29        5.87      6.21 o 
 -14   2   8        3.62       -3.55      4.74 o 
 -13   2   8      185.14      168.52     11.54 o 
 -12   2   8      206.96      208.31     13.24 o 
 -11   2   8     2623.77     2404.59     93.57 o 
 -10   2   8       51.90       64.87      6.39 o 
  -9   2   8     1171.71     1027.00     39.72 o 
  -8   2   8       19.30       18.74      3.75 o 
  -7   2   8      452.93      392.00     16.23 o 
  -6   2   8       75.07       84.03      4.70 o 
  -5   2   8       73.21       80.04      5.14 o 
  -4   2   8       23.14       19.81      2.80 o 
  -3   2   8        1.46        2.83      6.76 o 
  -2   2   8        0.03       -2.38      3.38 o 
  -1   2   8      633.42      545.41     24.67 o 
   0   2   8     3179.42     2907.16    150.29 o 
   1   2   8     1604.46     1470.52     55.19 o 
   2   2   8        3.76        2.96      3.65 o 
   3   2   8      194.57      220.45     10.78 o 
   4   2   8      217.10      199.45      9.60 o 
   5   2   8        1.83        5.90      2.72 o 
   6   2   8       97.94      114.04      9.77 o 
   7   2   8      608.75      567.29     22.23 o 
   8   2   8       49.58       61.20      5.70 o 
   9   2   8     1796.77     1757.76     60.09 o 
  10   2   8      129.03      134.29      9.48 o 
  11   2   8      168.88      180.24     19.15 o 
  12   2   8       34.42       32.81      5.85 o 
  13   2   8      159.21      179.73     16.76 o 
  14   2   8      139.91      128.38     23.75 o 
  15   2   8       35.57       36.20      7.52 o 
 -14   3   8      200.26      215.21     16.02 o 
 -13   3   8        8.67        8.31      6.63 o 
 -12   3   8       43.15       47.86      8.31 o 
 -11   3   8        7.69        7.65      5.66 o 
 -10   3   8      148.97      145.87     10.48 o 
  -9   3   8      387.31      362.99     18.41 o 
  -8   3   8      402.72      383.16     19.10 o 
  -7   3   8       69.64       59.92      8.84 o 
  -6   3   8      404.99      383.39     22.59 o 
  -5   3   8       23.56       32.41      7.04 o 
  -4   3   8       19.18       17.64      6.06 o 
  -3   3   8      158.18      176.54     16.08 o 
  -2   3   8        8.14       20.19      4.38 o 
  -1   3   8      265.73      315.38     17.27 o 
   0   3   8      224.84      220.57     11.61 o 
   1   3   8       75.61       90.76      9.31 o 
   2   3   8      133.49      140.45     13.15 o 
   3   3   8       90.72       97.09     14.81 o 
   4   3   8       26.23       19.81      4.85 o 
   5   3   8       40.53       26.43      4.09 o 
   6   3   8      769.21      647.36     23.62 o 
   7   3   8      114.14      115.19      7.06 o 
   8   3   8        3.12       -0.95      3.14 o 
   9   3   8       18.03       17.35      5.30 o 
  10   3   8       34.05       24.24      5.57 o 
  11   3   8        0.04       -0.50      4.57 o 
  12   3   8      172.96      198.67     17.00 o 
  13   3   8        0.12       -4.53      5.05 o 
  14   3   8        3.32        4.59      6.33 o 
 -12   4   8       68.53       88.94     12.01 o 
 -11   4   8      561.31      529.99     34.57 o 
 -10   4   8      203.80      193.30     16.89 o 
  -9   4   8      371.38      315.25     21.87 o 
  -8   4   8        0.33      -10.23      6.82 o 
  -7   4   8        4.40       -3.95      7.27 o 
  -6   4   8       51.18       42.22      9.32 o 
  -5   4   8       87.68       82.99     19.26 o 
  -4   4   8       53.33       56.69      9.59 o 
  -3   4   8      400.76      520.13     56.68 o 
  -2   4   8      530.95      601.39     39.16 o 
  -1   4   8      154.28      168.80     20.38 o 
   0   4   8        9.20        2.69      7.24 o 
   1   4   8      728.97      759.13     33.81 o 
   2   4   8       95.91       85.53     12.11 o 
   3   4   8      565.65      553.32     33.66 o 
   4   4   8      116.56      103.35      9.01 o 
   5   4   8       31.64       19.08      6.25 o 
   6   4   8      332.78      353.93     14.72 o 
   7   4   8      140.39      126.16      8.11 o 
   8   4   8       54.66       45.06      6.67 o 
   9   4   8      235.98      223.58     11.28 o 
  10   4   8      186.33      185.60     11.53 o 
  11   4   8      118.19      133.03     10.87 o 
  -8   5   8       55.65       58.43     24.07 o 
  -7   5   8        3.09      -10.11     22.45 o 
  -6   5   8      211.92      198.54     44.58 o 
  -5   5   8      235.01      212.07     52.35 o 
  -4   5   8      319.37      299.40     51.17 o 
  -3   5   8        3.00       94.37     64.37 o 
  -2   5   8      391.65      454.35     42.95 o 
  -1   5   8        0.00      118.89     17.24 o 
   0   5   8      230.40      301.60     42.79 o 
   1   5   8      202.42      228.09     14.74 o 
   2   5   8        1.97        2.39      5.64 o 
   3   5   8        3.11       -4.02      5.57 o 
   4   5   8        1.24       -5.43      5.87 o 
   5   5   8       54.62       56.56      8.67 o 
   6   5   8        1.34        0.87      7.02 o 
   7   5   8       42.17       48.50      9.75 o 
 -16   1   9       36.65       46.52      8.78 o 
 -15   1   9      145.21      180.80     17.95 o 
 -14   1   9     1053.11     1030.55     42.73 o 
 -13   1   9        0.19        2.50      8.33 o 
 -12   1   9       14.61       17.42      5.46 o 
 -11   1   9     1065.86      941.03     36.10 o 
 -10   1   9      167.21      155.02      8.94 o 
  -9   1   9       50.19       53.21     10.34 o 
  -8   1   9      399.79      358.73     14.36 o 
  -7   1   9        1.04        0.32      2.37 o 
  -6   1   9       63.21       63.18      4.89 o 
  -5   1   9       55.52       86.80      7.27 o 
  -4   1   9      268.72      254.16     13.43 o 
  -3   1   9      258.11      236.80     14.62 o 
  -2   1   9      211.95      235.14     12.65 o 
  -1   1   9      169.12      200.70     14.92 o 
   0   1   9      668.23      650.13     30.37 o 
   1   1   9     2597.01     2441.59     94.17 o 
   2   1   9       42.84       51.34     13.64 o 
   3   1   9     2288.66     2114.60     72.46 o 
   4   1   9      155.28      138.72     12.42 o 
   5   1   9      580.72      591.43     20.50 o 
   6   1   9        2.15        0.74      2.17 o 
   7   1   9       14.71       11.28      2.71 o 
   8   1   9        8.88        6.91      5.99 o 
   9   1   9       80.47       77.30      5.62 o 
  10   1   9        9.79        4.43      3.55 o 
  11   1   9      224.66      214.32     23.23 o 
  12   1   9      282.29      273.75     16.25 o 
  13   1   9       37.66       45.86      8.43 o 
  14   1   9        4.66       15.20      9.28 o 
  15   1   9      112.19      118.53      9.82 o 
 -15   2   9      121.83      138.23     11.17 o 
 -14   2   9       13.77       10.05      5.53 o 
 -13   2   9      282.77      262.94     16.14 o 
 -12   2   9        1.83       -1.03      4.41 o 
 -11   2   9       15.57       16.69      4.66 o 
 -10   2   9       11.35        7.82      3.56 o 
  -9   2   9      252.49      254.73     12.67 o 
  -8   2   9        4.35        6.10      3.47 o 
  -7   2   9      347.68      329.43     12.61 o 
  -6   2   9      286.74      266.87     12.00 o 
  -5   2   9      136.48      126.06      7.01 o 
  -4   2   9      110.26      115.40      7.74 o 
  -3   2   9        0.16        1.05      4.41 o 
  -2   2   9      387.84      371.49     18.37 o 
  -1   2   9       46.56       47.25     13.43 o 
   0   2   9     1507.80     1597.33     62.03 o 
   1   2   9      422.05      647.78     46.82 o 
   2   2   9      648.09      597.69     32.28 o 
   3   2   9     1386.15     1200.37     42.76 o 
   4   2   9       34.92       35.04      5.14 o 
   5   2   9      136.38      126.68      7.62 o 
   6   2   9      289.43      274.92     12.74 o 
   7   2   9       18.53       15.72      3.93 o 
   8   2   9      156.63      159.09      9.50 o 
   9   2   9     1041.68     1015.28     39.51 o 
  10   2   9      733.59      727.25     29.65 o 
  11   2   9      106.82      117.21      9.32 o 
  12   2   9      317.94      320.37     25.20 o 
  13   2   9        0.35       -0.11     11.31 o 
  14   2   9        7.47        6.98      5.81 o 
  15   2   9       21.82       25.43      8.33 o 
 -14   3   9      151.58      168.01     17.82 o 
 -13   3   9      140.79      138.24     10.99 o 
 -12   3   9       75.46       92.18      9.29 o 
 -11   3   9       14.94       16.57      6.32 o 
 -10   3   9       92.33      100.05      8.71 o 
  -9   3   9      209.14      226.88     13.37 o 
  -8   3   9       36.31       31.53      7.55 o 
  -7   3   9      421.26      372.98     18.73 o 
  -6   3   9      104.52      101.07      8.08 o 
  -5   3   9        5.75        5.00      3.91 o 
  -4   3   9      212.49      219.05     15.15 o 
  -3   3   9        4.13        2.99      5.60 o 
  -2   3   9        5.38       12.85      4.52 o 
  -1   3   9       24.70       27.65      4.80 o 
   0   3   9        6.08       15.40      4.62 o 
   1   3   9       47.26       41.96      9.78 o 
   2   3   9     1981.33     1744.01    114.08 o 
   3   3   9     1666.74     1593.07     73.08 o 
   4   3   9      605.29      588.53     23.57 o 
   5   3   9      408.46      375.44     19.62 o 
   6   3   9     2620.55     2523.06     90.48 o 
   7   3   9     2715.56     2501.02     92.89 o 
   8   3   9      880.23      792.77     29.16 o 
   9   3   9       57.25       63.25      6.15 o 
  10   3   9        0.24       -2.61      4.69 o 
  11   3   9       41.45       50.44      7.22 o 
  12   3   9       26.64       26.68      6.25 o 
  13   3   9        0.31        0.02      5.42 o 
 -11   4   9       60.03       66.33     13.18 o 
 -10   4   9      264.50      239.77     19.08 o 
  -9   4   9      460.09      428.34     29.60 o 
  -8   4   9        0.28       -2.83      7.16 o 
  -7   4   9      362.98      331.10     24.45 o 
  -6   4   9        2.22       -3.03      7.37 o 
  -5   4   9        4.38        0.66      7.72 o 
  -4   4   9       12.23       26.87     11.20 o 
  -3   4   9       22.75       22.95     12.24 o 
  -2   4   9      117.25      102.59     15.73 o 
  -1   4   9        4.24      282.70     39.42 o 
   0   4   9      445.35      412.68     30.69 o 
   1   4   9       18.95       44.38     23.14 o 
   2   4   9      163.76      156.64     13.49 o 
   3   4   9        8.59       -2.23      8.04 o 
   4   4   9       87.71       75.53     15.20 o 
   5   4   9        8.55        6.19      5.15 o 
   6   4   9      179.00      182.88     11.07 o 
   7   4   9       15.14        8.59      4.71 o 
   8   4   9       11.58        7.11      5.39 o 
   9   4   9      105.12       96.92      9.26 o 
  10   4   9       73.55       66.58      8.59 o 
  -7   5   9        2.32        0.17     14.54 o 
  -6   5   9        1.57        5.87      9.81 o 
  -5   5   9      170.80      169.60     18.35 o 
  -4   5   9       16.05        7.68      9.75 o 
  -3   5   9        0.66        9.66      9.56 o 
  -2   5   9       63.85      273.47     66.25 o 
  -1   5   9      371.51      582.32     54.31 o 
   0   5   9      332.93      412.71     45.09 o 
   1   5   9      198.64      216.04     16.46 o 
   2   5   9       27.69       44.93     24.16 o 
   3   5   9      296.38      261.69     22.05 o 
   4   5   9       52.50       29.30      7.60 o 
   5   5   9       33.12       30.74      8.02 o 
   6   5   9       16.62       11.11      6.64 o 
 -16   0  10       36.06        7.42     30.87 o 
 -15   0  10       71.50       72.15     53.52 o 
 -14   0  10      360.15      344.50     23.20 o 
 -13   0  10      599.57      597.45     34.55 o 
 -12   0  10       23.55       25.52      6.56 o 
 -11   0  10      445.19      475.03     27.79 o 
 -10   0  10      258.64      269.13     17.95 o 
  -9   0  10     1845.61     1756.34     88.96 o 
  -8   0  10       46.28       50.37      8.20 o 
  -7   0  10     1230.43     1132.37     50.99 o 
  -6   0  10       43.86       37.12      7.03 o 
  -5   0  10     3856.62     3495.61    151.52 o 
  -4   0  10     1053.05      926.00     35.77 o 
  -3   0  10       10.91        8.35      5.31 o 
  -2   0  10       52.11       54.44     14.79 o 
  -1   0  10      581.97      516.59     25.60 o 
   0   0  10      713.28      650.64     30.88 o 
   1   0  10      106.47       81.71     12.70 o 
   2   0  10      480.06      487.07     22.69 o 
   3   0  10     1208.34     1129.27     53.51 o 
   4   0  10       14.15       16.70      5.91 o 
   5   0  10      435.15      476.06     28.65 o 
   6   0  10      127.62      123.73      8.93 o 
   7   0  10      312.69      257.43     14.57 o 
   8   0  10       18.89       31.48      7.16 o 
   9   0  10      197.63      194.08     13.73 o 
  10   0  10       43.44       29.82      7.05 o 
  11   0  10      941.90      936.01     46.22 o 
  12   0  10     1003.92     1001.97     66.73 o 
  13   0  10      843.34      868.16     44.44 o 
  14   0  10      267.67      287.71     19.78 o 
  15   0  10       10.79       28.58      8.33 o 
 -16   1  10        0.04        5.69     12.63 o 
 -15   1  10       20.31       19.48      9.26 o 
 -14   1  10      889.57      859.16     43.78 o 
 -13   1  10      214.83      219.27     18.26 o 
 -12   1  10      601.60      558.11     23.81 o 
 -11   1  10      189.20      160.73     20.33 o 
 -10   1  10        0.12       -4.51      4.18 o 
  -9   1  10     1227.53     1136.86     38.90 o 
  -8   1  10       56.43       47.28      6.48 o 
  -7   1  10      144.34      143.77      9.74 o 
  -6   1  10      308.50      302.29     16.48 o 
  -5   1  10       51.68       51.68     11.45 o 
  -4   1  10        7.78        8.11      4.84 o 
  -3   1  10       28.25       31.11      6.19 o 
  -2   1  10       18.17       17.99      4.89 o 
  -1   1  10       43.65       46.26      5.53 o 
   0   1  10        0.04       -3.47      3.68 o 
   1   1  10       12.97       11.11      5.90 o 
   2   1  10      760.56      664.04     25.81 o 
   3   1  10        0.45       -2.54      4.35 o 
   4   1  10       95.82      117.22     10.03 o 
   5   1  10      710.72      650.95     22.06 o 
   6   1  10       41.28       35.90      6.98 o 
   7   1  10       45.85       42.12      7.64 o 
   8   1  10        4.71       10.04      8.22 o 
   9   1  10      301.83      275.35     11.71 o 
  10   1  10       40.13       34.85      4.75 o 
  11   1  10      166.83      211.99     16.46 o 
  12   1  10      150.66      150.85     18.01 o 
  13   1  10       18.85       20.52      8.22 o 
  14   1  10       31.95       33.68      6.05 o 
  15   1  10       16.86       17.44     12.92 o 
 -15   2  10        1.72       -4.09      6.77 o 
 -14   2  10       99.23       93.38     11.78 o 
 -13   2  10       21.09       21.19      5.91 o 
 -12   2  10       13.79       18.15      6.84 o 
 -11   2  10       52.00       49.08      6.28 o 
 -10   2  10        1.73        2.56      7.63 o 
  -9   2  10        5.79        0.41      4.89 o 
  -8   2  10      291.64      283.33     13.03 o 
  -7   2  10      222.40      192.63      8.48 o 
  -6   2  10      329.11      297.28     12.94 o 
  -5   2  10        0.14       -0.53      2.05 o 
  -4   2  10       20.44       18.57      6.81 o 
  -3   2  10       10.11       31.75      9.37 o 
  -2   2  10      155.36      178.36     20.61 o 
  -1   2  10      117.75      118.61     26.71 o 
   0   2  10      738.74      825.97     40.27 o 
   1   2  10      249.08      322.62     15.09 o 
   2   2  10      139.88      156.67     14.05 o 
   3   2  10      252.54      267.34     21.07 o 
   4   2  10      356.78      342.34     13.41 o 
   5   2  10      207.84      212.25     10.67 o 
   6   2  10      558.83      555.59     21.96 o 
   7   2  10      627.50      599.40     23.87 o 
   8   2  10       28.60       17.69      4.44 o 
   9   2  10      216.31      220.58     11.95 o 
  10   2  10        2.07        1.85      4.26 o 
  11   2  10       47.25       36.89     10.94 o 
  12   2  10      139.33      134.84     10.62 o 
  13   2  10        6.47        6.20      5.23 o 
  14   2  10        2.47        4.05      5.46 o 
 -13   3  10        0.46        4.15      6.90 o 
 -12   3  10       28.08       35.32      8.49 o 
 -11   3  10      178.71      195.47     14.05 o 
 -10   3  10       21.34       26.02      6.18 o 
  -9   3  10       26.99       28.12      8.04 o 
  -8   3  10       62.07       71.44      7.58 o 
  -7   3  10       13.36       24.90      5.33 o 
  -6   3  10        4.13       -2.47      4.07 o 
  -5   3  10        0.00        0.96      4.32 o 
  -4   3  10       36.89       25.85      5.39 o 
  -3   3  10       14.34       12.55     11.57 o 
  -2   3  10      826.61      677.60     47.99 o 
  -1   3  10      465.73      426.26     23.00 o 
   0   3  10        4.22       10.89      8.18 o 
   1   3  10        3.65        7.60      6.31 o 
   2   3  10       46.41       91.83     29.55 o 
   3   3  10      329.94      307.17     15.92 o 
   4   3  10      133.19      118.99      8.60 o 
   5   3  10        6.74        7.23      3.77 o 
   6   3  10        0.41        2.08      3.91 o 
   7   3  10       96.13       83.57      7.57 o 
   8   3  10       23.58       20.44      5.03 o 
   9   3  10      103.21      113.57      7.95 o 
  10   3  10        0.55       -3.24      4.70 o 
  11   3  10        2.27        1.82      5.32 o 
  12   3  10      118.48      142.65     11.52 o 
 -11   4  10      411.91      379.75     29.10 o 
 -10   4  10        7.19       12.16      9.31 o 
  -9   4  10      330.95      272.79     20.47 o 
  -8   4  10      117.75      104.30     13.18 o 
  -7   4  10        0.23        3.46      7.63 o 
  -6   4  10      303.56      267.03     24.53 o 
  -5   4  10       27.07       19.48      8.33 o 
  -4   4  10       61.72       70.56     11.08 o 
  -3   4  10      266.16      214.97     24.36 o 
  -2   4  10       10.27       12.58      7.81 o 
  -1   4  10       37.38       50.51     10.33 o 
   0   4  10       18.44       14.10      6.49 o 
   1   4  10       19.23       40.48      7.86 o 
   2   4  10       34.73       31.16      9.80 o 
   3   4  10       46.88       39.19      8.20 o 
   4   4  10       95.36       98.55     14.28 o 
   5   4  10      586.25      511.90     26.30 o 
   6   4  10        6.71        0.90      5.03 o 
   7   4  10       65.73       48.92      6.40 o 
   8   4  10      109.09      134.82      9.49 o 
   9   4  10       12.41       12.62      5.90 o 
  10   4  10        2.00        4.40      6.10 o 
  -6   5  10       10.18       10.17     10.92 o 
  -5   5  10      135.90      128.30     17.17 o 
  -4   5  10      117.59      126.99     16.91 o 
  -3   5  10       69.24      114.47     20.39 o 
  -2   5  10      136.27      206.18     20.02 o 
  -1   5  10      164.22      319.37     47.34 o 
   0   5  10      149.18      139.19     19.83 o 
   1   5  10        0.21        6.20      9.35 o 
   2   5  10       26.36       29.24      8.73 o 
   3   5  10       10.48        3.70      7.43 o 
   4   5  10       20.39       11.01      8.30 o 
   5   5  10       33.52       25.23      7.37 o 
 -15   1  11       14.72        6.56      7.71 o 
 -14   1  11      263.00      277.02     17.49 o 
 -13   1  11      163.42      141.97      9.89 o 
 -12   1  11       39.85       29.44      6.56 o 
 -11   1  11       31.66       24.18      7.04 o 
 -10   1  11       19.76       16.06      3.94 o 
  -9   1  11       24.31       23.82      3.99 o 
  -8   1  11      269.03      255.66     10.92 o 
  -7   1  11        0.07       -5.93      3.95 o 
  -6   1  11       80.39       82.68      7.85 o 
  -5   1  11       67.82       70.95     20.76 o 
  -4   1  11      337.88      356.28     20.94 o 
  -3   1  11       29.01       54.85      9.73 o 
  -2   1  11       44.00       53.19      6.33 o 
  -1   1  11        8.12       19.56      6.38 o 
   0   1  11       78.73       74.04      7.70 o 
   1   1  11       15.72       25.56      5.88 o 
   2   1  11        6.50       25.15      8.54 o 
   3   1  11      136.84      166.87      9.43 o 
   4   1  11      307.70      272.89     17.13 o 
   5   1  11       21.74       22.66      3.37 o 
   6   1  11       29.02       31.07      5.83 o 
   7   1  11        9.84       17.48      6.39 o 
   8   1  11      163.84      153.14      9.84 o 
   9   1  11       87.63       66.16      5.70 o 
  10   1  11      780.65      694.90     25.69 o 
  11   1  11      158.45      170.46      9.60 o 
  12   1  11        3.73        6.59      5.33 o 
  13   1  11      244.31      252.64     19.14 o 
  14   1  11       28.15       26.37      6.33 o 
 -14   2  11       17.88       25.00      8.22 o 
 -13   2  11       40.18       45.30     13.85 o 
 -12   2  11       30.00       37.67     11.38 o 
 -11   2  11       48.57       49.30     14.42 o 
 -10   2  11        0.52        3.16      3.78 o 
  -9   2  11        7.63       11.46      6.15 o 
  -8   2  11        2.26        4.18      3.52 o 
  -7   2  11      416.57      396.08     20.83 o 
  -6   2  11       51.36       55.59      9.77 o 
  -5   2  11      217.54      193.92     13.80 o 
  -4   2  11        6.26       26.16     11.51 o 
  -2   2  11      762.00      691.34     36.66 o 
   0   2  11      800.34     1562.53     71.13 o 
   1   2  11      908.38      870.37     33.60 o 
   3   2  11     2660.66     2607.17     95.63 o 
   4   2  11      992.58      859.90     29.06 o 
   5   2  11        4.27        3.80      2.78 o 
   6   2  11       79.12       83.18      5.64 o 
   7   2  11        5.39        6.19      3.12 o 
   8   2  11      165.13      180.29     10.56 o 
   9   2  11        3.09        2.39      3.82 o 
  10   2  11       32.47       17.56      5.13 o 
  11   2  11       30.94       31.95      6.25 o 
  12   2  11       10.13        6.38      5.27 o 
  13   2  11       13.21        9.29      5.86 o 
 -13   3  11       12.28        3.58      7.34 o 
 -12   3  11       39.41       29.81      8.76 o 
 -11   3  11       29.45       40.70     10.77 o 
 -10   3  11      252.93      267.74     19.73 o 
  -9   3  11       16.22       14.67      7.88 o 
  -8   3  11       10.10       -0.97      6.51 o 
  -7   3  11        1.64        4.72      4.78 o 
  -6   3  11        0.60        8.90      7.39 o 
  -5   3  11     1084.36      852.88     37.04 o 
  -4   3  11       17.08       28.48      8.37 o 
  -3   3  11      429.42      301.01     19.09 o 
  -1   3  11     1495.24     1259.44     84.68 o 
   0   3  11     2768.09     2436.99    114.87 o 
   1   3  11      330.58      579.08     46.12 o 
   2   3  11      403.97      391.34     47.64 o 
   3   3  11      640.47      725.31     51.76 o 
   4   3  11      422.71      425.02     16.99 o 
   5   3  11       70.76       68.57      6.62 o 
   6   3  11      820.37      797.71     30.93 o 
   7   3  11     1185.78     1118.25     42.29 o 
   8   3  11      279.78      253.04     13.62 o 
   9   3  11        3.06       -1.36      4.89 o 
  10   3  11      100.06      100.63      9.31 o 
  11   3  11       76.10       70.54      8.46 o 
 -10   4  11      114.56      120.06     17.04 o 
  -9   4  11       11.37        1.17      8.66 o 
  -8   4  11        0.11       -0.05      8.33 o 
  -7   4  11       24.40       24.97      9.61 o 
  -6   4  11        6.12        7.43      8.24 o 
  -5   4  11       18.86       19.25     10.06 o 
  -4   4  11        0.41        1.81      7.93 o 
  -3   4  11        2.58        9.75     16.43 o 
  -2   4  11      827.15      724.24     43.68 o 
  -1   4  11       28.06       22.88      9.28 o 
   0   4  11        9.87      101.24     46.46 o 
   1   4  11      192.76      217.78     15.72 o 
   2   4  11        2.92        2.15     10.32 o 
   3   4  11      508.39      541.69     32.66 o 
   4   4  11      198.63      203.64     12.47 o 
   5   4  11       31.10       35.45      6.82 o 
   6   4  11      287.94      255.90     16.89 o 
   7   4  11       14.98       18.67      5.45 o 
   8   4  11        5.95        3.81      5.05 o 
   9   4  11       67.88       66.39      8.62 o 
  -4   5  11      229.76      230.99     22.04 o 
  -3   5  11       67.93       79.37     16.30 o 
  -2   5  11      232.81      199.20     25.50 o 
  -1   5  11       23.42       14.12     10.87 o 
   0   5  11        0.21        3.27     11.35 o 
   1   5  11       10.27       10.30     10.18 o 
   2   5  11       32.54       26.86     11.15 o 
   3   5  11       47.35       43.49     10.13 o 
 -15   0  12      174.34      154.95     15.66 o 
 -14   0  12      484.38      467.29     29.41 o 
 -13   0  12      525.61      516.55     39.29 o 
 -12   0  12     2247.76     2047.51    103.18 o 
 -11   0  12      984.49      922.83     49.35 o 
 -10   0  12       37.14       44.80      7.14 o 
  -9   0  12       11.55       11.96      4.35 o 
  -8   0  12       72.66       86.39     10.09 o 
  -7   0  12      173.01      186.52     16.79 o 
  -6   0  12       16.27       20.34      4.81 o 
  -5   0  12      145.07      145.64     43.40 o 
  -4   0  12      530.82      552.44     39.91 o 
  -2   0  12     2093.28     1983.65     83.41 o 
  -1   0  12      188.26      190.62     13.72 o 
   0   0  12        2.93        8.14      4.54 o 
   1   0  12       55.76       71.77     17.96 o 
   2   0  12      376.46      317.43     17.92 o 
   3   0  12       70.40       85.98     19.81 o 
   4   0  12     1557.09     1551.26     77.17 o 
   5   0  12     1052.64      877.35     39.57 o 
   6   0  12      107.22       98.64      8.50 o 
   7   0  12       54.32       41.29      6.12 o 
   8   0  12        9.26        9.61      4.93 o 
   9   0  12      926.13      763.03     35.59 o 
  10   0  12      239.39      201.63     15.51 o 
  11   0  12      153.44      140.60     12.87 o 
  12   0  12      780.33      748.21     52.04 o 
  13   0  12      189.67      206.20     16.35 o 
  14   0  12      611.43      712.92     38.84 o 
 -15   1  12       29.22       30.74     14.45 o 
 -14   1  12        9.93        6.46      8.75 o 
 -13   1  12       38.89       33.88      7.06 o 
 -12   1  12       44.48       39.30      7.25 o 
 -11   1  12       31.97       25.18      7.13 o 
 -10   1  12      421.36      387.98     16.95 o 
  -9   1  12        1.92        1.80      4.22 o 
  -8   1  12      169.61      136.67      9.12 o 
  -7   1  12       55.27       37.62      7.89 o 
  -6   1  12       13.43       30.93      8.90 o 
  -5   1  12      436.37      389.01     19.92 o 
  -4   1  12        1.15       56.91     17.19 o 
  -3   1  12      475.63      406.91     22.86 o 
  -2   1  12       36.99      102.56     21.37 o 
  -1   1  12      132.39      292.21     24.07 o 
   0   1  12      265.24      708.66     58.43 o 
   1   1  12      572.72      547.20     27.65 o 
   2   1  12       56.12       56.95      8.13 o 
   3   1  12       11.21       17.04      4.83 o 
   4   1  12      254.58      265.86     12.26 o 
   5   1  12       34.10       38.91      4.31 o 
   6   1  12        7.85        2.32      3.80 o 
   7   1  12      465.89      455.59     19.03 o 
   8   1  12        0.39       -0.09      3.36 o 
   9   1  12      187.58      135.39      8.23 o 
  10   1  12        0.50        7.81      9.84 o 
  11   1  12       89.64       96.52      7.24 o 
  12   1  12       65.70       63.18      6.60 o 
  13   1  12        4.56       15.30      6.96 o 
 -14   2  12        1.65       -3.90      7.23 o 
 -13   2  12      197.48      223.31     28.38 o 
 -12   2  12      364.65      375.50     20.65 o 
 -11   2  12      241.14      179.63     13.23 o 
 -10   2  12       19.69       18.47      5.78 o 
  -9   2  12       81.34       80.46      8.83 o 
  -8   2  12      229.56      238.34     14.47 o 
  -7   2  12       30.25       49.91     16.55 o 
  -6   2  12       41.36       56.75     10.66 o 
  -5   2  12      102.75       89.25     12.56 o 
  -4   2  12      145.96      184.69     33.53 o 
  -3   2  12      522.00      497.54     25.17 o 
  -2   2  12       66.88       96.31     10.69 o 
   0   2  12      642.58     1489.84    132.94 o 
   1   2  12     3655.02     3523.47    134.34 o 
   2   2  12      443.70     1398.65     83.52 o 
   3   2  12     1303.59     1676.02     91.84 o 
   4   2  12     1315.98     1160.52     38.23 o 
   5   2  12       77.50       80.40      5.78 o 
   6   2  12      159.49      140.71      7.39 o 
   7   2  12      161.77      156.77      9.24 o 
   8   2  12       14.23        9.13      4.38 o 
   9   2  12       40.45       33.69      5.78 o 
  10   2  12       16.70        7.89      5.17 o 
  11   2  12        6.10        2.63      5.14 o 
  12   2  12       18.60       22.54      6.59 o 
 -12   3  12       20.98       24.94      8.37 o 
 -11   3  12       88.89       96.83     16.21 o 
 -10   3  12       32.74       35.65     11.18 o 
  -9   3  12      411.75      321.71     22.70 o 
  -8   3  12        1.29        8.94      7.37 o 
  -7   3  12       64.11       57.54      7.97 o 
  -6   3  12       12.21        6.64      5.51 o 
  -5   3  12      108.75       70.15      8.27 o 
  -4   3  12        1.34        4.65      5.53 o 
  -3   3  12        2.25       18.27     13.42 o 
  -2   3  12       69.80       71.06     11.23 o 
  -1   3  12        3.10       12.01      9.85 o 
   0   3  12      286.95      371.48     38.78 o 
   1   3  12      188.07      242.72     23.04 o 
   2   3  12      179.31      223.22     21.36 o 
   3   3  12      124.66      147.06     16.31 o 
   4   3  12      133.31      133.52     11.78 o 
   5   3  12        0.46        0.49      3.94 o 
   6   3  12      344.30      309.10     14.20 o 
   7   3  12       61.35       69.21      7.25 o 
   8   3  12        0.71       -2.56      4.70 o 
   9   3  12        1.05       -5.83      4.77 o 
  10   3  12       38.17       25.41      8.70 o 
  11   3  12      135.47      145.87     12.02 o 
  -9   4  12        0.91       -3.97      8.58 o 
  -8   4  12       22.82       30.94     10.53 o 
  -7   4  12       60.16       88.41     14.64 o 
  -6   4  12        4.72        6.56      9.17 o 
  -5   4  12       11.74       15.52      9.70 o 
  -4   4  12      125.90      136.47     34.61 o 
  -3   4  12        0.15       -5.40      7.89 o 
  -2   4  12       12.82       16.54      9.14 o 
  -1   4  12       43.87       26.26      9.95 o 
   0   4  12        7.10       50.94     15.51 o 
   1   4  12      141.09      124.51     12.52 o 
   2   4  12       13.31       20.09     10.07 o 
   3   4  12      345.62      323.87     23.31 o 
   4   4  12      755.13      678.76     28.35 o 
   5   4  12        9.27       14.98      6.10 o 
   6   4  12      115.16       87.23      8.99 o 
   7   4  12        7.94       10.65      7.25 o 
 -14   1  13       16.45        3.12      6.61 o 
 -13   1  13       24.22       21.85      6.80 o 
 -12   1  13        0.88       -2.30      5.57 o 
 -11   1  13      292.66      279.76     16.60 o 
 -10   1  13      142.73      106.85     19.84 o 
  -9   1  13      270.70      284.09     13.34 o 
  -8   1  13      151.79      128.51     10.92 o 
  -7   1  13        9.52       26.70      7.53 o 
  -6   1  13      142.55      148.59     16.91 o 
  -5   1  13       86.34       91.73     14.51 o 
  -4   1  13       62.67      177.34     23.95 o 
  -3   1  13      211.00      432.65     36.73 o 
  -2   1  13      326.81      389.86     20.01 o 
  -1   1  13       95.43     2170.67    127.11 o 
   0   1  13     1935.58     2925.77    133.51 o 
   1   1  13     1117.50     1001.37     48.11 o 
   2   1  13       19.40      120.89     15.37 o 
   3   1  13      459.82      392.41     16.32 o 
   4   1  13       24.51       29.36      8.18 o 
   5   1  13      117.11      115.15      8.15 o 
   6   1  13       65.68       47.30      4.75 o 
   7   1  13      115.33       78.50      6.09 o 
   8   1  13       62.19       48.63      5.33 o 
   9   1  13        0.06       -3.72      4.35 o 
  10   1  13        2.25        1.40      4.52 o 
  11   1  13      206.32      205.90     13.33 o 
  12   1  13        0.58        0.25      6.15 o 
 -13   2  13       26.59       19.59      6.78 o 
 -12   2  13      250.64      243.51     17.57 o 
 -11   2  13      163.30      170.30     13.48 o 
 -10   2  13        3.23       14.57      6.15 o 
  -9   2  13       21.67       23.43      7.40 o 
  -8   2  13      271.66      239.34     15.05 o 
  -7   2  13       30.75       22.43      6.41 o 
  -6   2  13        0.54       27.18     18.05 o 
  -5   2  13      555.01      464.96     29.64 o 
  -4   2  13        1.87       55.96     19.13 o 
  -3   2  13      152.94      174.82     12.69 o 
  -2   2  13       74.09      130.11     29.69 o 
  -1   2  13      202.60      246.44     25.99 o 
   0   2  13       23.65      138.80     33.62 o 
   1   2  13      166.29      296.79     27.60 o 
   2   2  13      249.28      272.95     17.28 o 
   3   2  13       76.29       83.68      7.74 o 
   4   2  13       32.64       32.75      4.26 o 
   5   2  13        0.55        0.22      3.18 o 
   6   2  13        3.48        3.48      3.98 o 
   7   2  13      326.14      299.64     13.76 o 
   8   2  13       28.28       30.49      5.46 o 
   9   2  13        0.94        4.05      4.73 o 
  10   2  13        4.12        4.82      5.37 o 
  11   2  13        8.22       10.46      6.18 o 
 -11   3  13        9.51        7.93     10.47 o 
 -10   3  13       11.74       13.00     11.47 o 
  -9   3  13       32.88       18.52      9.42 o 
  -8   3  13      309.16      301.41     21.10 o 
  -7   3  13      594.12      506.36     28.69 o 
  -6   3  13      311.79      293.93     31.19 o 
  -5   3  13      593.88      509.55     26.02 o 
  -4   3  13        0.23        7.76      9.06 o 
  -3   3  13      171.13      161.05     51.02 o 
  -2   3  13      346.80      331.18     20.86 o 
  -1   3  13       61.09       95.82     15.02 o 
   0   3  13      511.65      718.98    129.29 o 
   1   3  13      898.51     1299.96     86.03 o 
   2   3  13      844.90      720.20     37.15 o 
   3   3  13       91.61       74.36      7.70 o 
   4   3  13        8.29        4.86      4.32 o 
   5   3  13      401.05      383.21     16.32 o 
   6   3  13        2.95       -5.23      4.15 o 
   7   3  13       98.65       71.40      7.23 o 
   8   3  13       73.05       55.80      7.19 o 
   9   3  13       11.83       13.48      6.19 o 
  10   3  13       20.45       22.00      6.92 o 
  -7   4  13       94.52       90.26     15.59 o 
  -6   4  13       26.11       27.71     11.46 o 
  -5   4  13       25.60       11.78     10.15 o 
  -4   4  13       13.49       26.91     10.13 o 
  -3   4  13      252.92      251.49     22.46 o 
  -2   4  13      133.99      135.23     16.81 o 
  -1   4  13        0.28       13.18      9.49 o 
   0   4  13       62.25       49.28     12.08 o 
   1   4  13        0.01       17.07      9.22 o 
   2   4  13      153.35      152.90     20.99 o 
   3   4  13      612.86      509.20     27.29 o 
   4   4  13       54.19       59.10     10.65 o 
   5   4  13        0.53       -0.03      8.27 o 
   6   4  13       13.41       12.74      9.09 o 
 -13   0  14       43.38       13.41     32.78 o 
 -12   0  14       58.72       60.57     17.30 o 
 -11   0  14      241.60      317.67     71.93 o 
 -10   0  14      582.03      468.81    105.09 o 
  -9   0  14      222.85      230.32     27.11 o 
  -8   0  14      122.59      111.78     18.11 o 
  -7   0  14      109.76      172.85     21.02 o 
  -5   0  14      671.74      650.84     37.76 o 
  -4   0  14       82.89      959.67     65.68 o 
  -3   0  14      994.61     2850.90    146.79 o 
  -2   0  14     1933.25     1853.67     97.00 o 
  -1   0  14       67.25      268.07     36.54 o 
   0   0  14      185.36     1483.59     89.06 o 
   1   0  14     1325.54     1228.28     74.42 o 
   2   0  14       42.67       40.13      5.90 o 
   4   0  14      581.42      513.66     28.81 o 
   5   0  14      346.96      270.68     18.33 o 
   6   0  14        0.50        8.38      5.33 o 
   7   0  14     1106.55      930.26     42.96 o 
   8   0  14      261.38      260.12     16.26 o 
   9   0  14      721.51      650.90     31.69 o 
  10   0  14      175.51      182.22     20.37 o 
  11   0  14      180.64      184.17     13.88 o 
  12   0  14      403.21      379.27     26.19 o 
 -13   1  14        1.86       -0.45     10.08 o 
 -12   1  14       35.66       29.56      9.54 o 
 -11   1  14        1.99       -2.13      5.60 o 
 -10   1  14      359.64      310.91     17.54 o 
  -9   1  14      214.02      204.66     12.76 o 
  -8   1  14       83.68       73.27      9.45 o 
  -7   1  14       30.34       24.85      5.13 o 
  -6   1  14        1.45        7.43      6.33 o 
  -5   1  14       32.17       30.38      6.44 o 
  -4   1  14       36.10       31.15      7.96 o 
  -3   1  14        9.45      511.06     33.17 o 
  -2   1  14      556.44      600.99     28.75 o 
  -1   1  14      138.70     1324.85     62.35 o 
   0   1  14     1122.23     2756.32    125.33 o 
   1   1  14     1684.36     1464.76     69.60 o 
   2   1  14       19.59      127.74     16.38 o 
   3   1  14      418.49      365.99     15.79 o 
   4   1  14       37.23       32.68     11.15 o 
   5   1  14      144.97      150.08     14.63 o 
   6   1  14      302.54      260.88     11.61 o 
   7   1  14        3.34        5.20      3.83 o 
   8   1  14       10.38       13.24      4.02 o 
   9   1  14       56.26       62.76      6.10 o 
  10   1  14       29.32       18.33      5.23 o 
  11   1  14      398.44      394.54     17.42 o 
 -12   2  14       51.32       66.20      9.11 o 
 -11   2  14        0.01        1.95      5.88 o 
 -10   2  14      220.54      164.13     12.00 o 
  -9   2  14        0.75       14.64      7.42 o 
  -8   2  14      473.84      402.08     21.11 o 
  -7   2  14      425.97      335.13     33.75 o 
  -6   2  14      929.22      759.86     39.35 o 
  -5   2  14      155.51      118.34     14.62 o 
  -4   2  14        5.63        8.50      8.30 o 
  -3   2  14        0.05       21.21      6.84 o 
  -2   2  14       19.08       21.81      8.48 o 
  -1   2  14        5.37      723.27     47.32 o 
   0   2  14      715.42      595.54     34.45 o 
   1   2  14       12.11       17.91      8.00 o 
   2   2  14        0.11       99.18     18.09 o 
   3   2  14      288.72      295.30     18.66 o 
   4   2  14        0.04       10.04      6.74 o 
   5   2  14      156.58      150.19      8.96 o 
   6   2  14        8.98        5.26      4.25 o 
   7   2  14       27.33       29.28      5.21 o 
   8   2  14        1.93       -0.77      4.28 o 
   9   2  14      256.58      252.76     15.90 o 
  10   2  14      138.89      164.06     13.60 o 
 -10   3  14        7.46        7.69     11.44 o 
  -9   3  14       83.70       95.02     16.10 o 
  -8   3  14       90.43       87.21     13.03 o 
  -7   3  14        0.90       -8.07      8.49 o 
  -6   3  14       15.54       26.77     10.09 o 
  -5   3  14      134.55      129.45     12.37 o 
  -4   3  14       28.10       29.07      7.63 o 
  -3   3  14      108.20      125.85     15.55 o 
  -2   3  14       49.48       61.99     10.18 o 
  -1   3  14       19.35       49.60     15.52 o 
   0   3  14       84.68       83.45     18.97 o 
   1   3  14        0.74        4.07      8.01 o 
   2   3  14        0.23       43.31     19.10 o 
   3   3  14      425.46      433.62     26.70 o 
   4   3  14       58.86       39.05     10.19 o 
   5   3  14        3.48        8.95      7.50 o 
   6   3  14       48.03       56.75      8.24 o 
   7   3  14       10.58        9.65      6.73 o 
   8   3  14       19.57       23.71      6.08 o 
  -5   4  14        3.21        9.67     10.58 o 
  -4   4  14      198.50      182.68     25.26 o 
  -3   4  14      235.21      215.93     21.68 o 
  -2   4  14        4.42       -1.94      9.24 o 
  -1   4  14        7.13        9.50      9.82 o 
   0   4  14       57.10       63.62     13.95 o 
   1   4  14      103.83       75.61     13.89 o 
   2   4  14       31.44       40.23     22.34 o 
   3   4  14        3.58        9.78      8.68 o 
   4   4  14      331.54      296.20     19.96 o 
 -12   1  15       70.33       49.18     11.72 o 
 -11   1  15        5.60       14.16     11.87 o 
 -10   1  15       31.11       32.18      9.55 o 
  -9   1  15        8.65        8.03     14.85 o 
  -8   1  15      363.10      326.34     21.16 o 
  -7   1  15        3.27        6.57     10.13 o 
  -6   1  15       35.93       29.98      6.99 o 
  -5   1  15        2.86       66.27     17.13 o 
  -4   1  15      200.38      229.38     20.55 o 
  -3   1  15        0.67     1010.85     51.15 o 
  -2   1  15      995.90     1157.74     50.79 o 
  -1   1  15      275.50      422.14     24.80 o 
   0   1  15      157.39      142.02     13.35 o 
   1   1  15        0.72       43.39     14.97 o 
   2   1  15      117.25       98.93     15.41 o 
   3   1  15       16.58       10.84      5.62 o 
   4   1  15       34.69       27.41      8.56 o 
   5   1  15       30.61       32.95      4.85 o 
   6   1  15       74.87       49.99      5.38 o 
   7   1  15       55.15       52.78      5.57 o 
   8   1  15        0.23       -1.43      4.02 o 
   9   1  15       15.64       18.62      5.50 o 
  10   1  15      119.13      113.97     10.54 o 
 -11   2  15       67.75       57.25     11.36 o 
 -10   2  15       17.84       10.99      6.55 o 
  -9   2  15        4.14       -7.28      6.03 o 
  -8   2  15        9.69       20.34      7.48 o 
  -7   2  15        0.13        1.00      6.64 o 
  -6   2  15        7.65       18.38      7.57 o 
  -5   2  15       38.95       35.03      9.49 o 
  -4   2  15        0.10       -5.83      7.77 o 
  -3   2  15       18.03      138.83     27.94 o 
  -2   2  15      382.65      492.89     28.95 o 
  -1   2  15      245.05      780.36     39.66 o 
   0   2  15      620.51      650.90     31.88 o 
   1   2  15      163.86      162.87     14.33 o 
   2   2  15       15.40       18.61      8.49 o 
   3   2  15        3.22        1.85      8.24 o 
   4   2  15       23.39       19.04      6.56 o 
   5   2  15       14.55        7.66      6.37 o 
   6   2  15        0.37       -4.85      6.00 o 
   7   2  15       15.75        8.25      6.23 o 
   8   2  15        2.62       -5.45      5.86 o 
   9   2  15      183.75      146.14     12.64 o 
  -8   3  15       25.87       44.86     12.88 o 
  -7   3  15      288.07      259.57     22.08 o 
  -6   3  15       39.70       16.65     10.50 o 
  -5   3  15       83.26       81.34     10.67 o 
  -4   3  15       15.71       21.68      7.78 o 
  -3   3  15       97.43      110.85     12.69 o 
  -2   3  15      127.40      178.87     23.97 o 
  -1   3  15      256.31      720.44     60.28 o 
   0   3  15      604.04      525.00     42.40 o 
   1   3  15       14.80       36.77     18.50 o 
   2   3  15       40.85       35.17     10.50 o 
   3   3  15        0.02       -3.52      8.52 o 
   4   3  15       35.50       38.50     11.05 o 
   5   3  15       98.78       72.85     11.12 o 
   6   3  15       96.17       87.41     10.75 o 
   7   3  15      120.51      103.94     10.82 o 
  -1   4  15      138.08       98.30     20.42 o 
 -11   0  16       66.54       67.44     19.41 o 
 -10   0  16      322.82      275.68     54.85 o 
  -9   0  16        0.06        4.55     14.15 o 
  -8   0  16      250.21      261.70     26.30 o 
  -7   0  16      346.04      260.61     22.44 o 
  -5   0  16      679.84      992.83     84.41 o 
  -4   0  16      693.20     1465.33     97.64 o 
  -3   0  16      927.66     4560.05    233.17 o 
  -2   0  16     3660.03     3662.64    210.86 o 
  -1   0  16      518.15     1516.15     91.85 o 
   0   0  16      980.32     1131.95     69.06 o 
   1   0  16      301.97      670.11     83.61 o 
   2   0  16      460.61      410.95     32.43 o 
   3   0  16       50.69       41.84     12.71 o 
   4   0  16       18.29       17.73      6.10 o 
   5   0  16       21.08       16.20      7.20 o 
   6   0  16        4.33       -0.18      5.93 o 
   7   0  16       33.84       36.26      7.80 o 
   8   0  16       18.83       18.43      7.06 o 
   9   0  16        6.62        6.41      6.95 o 
 -11   1  16        1.93        9.56      8.75 o 
 -10   1  16      749.48      479.91     97.87 o 
  -9   1  16       64.60       45.34     20.71 o 
  -8   1  16      603.40      510.10     30.00 o 
  -7   1  16       48.10       86.74     20.86 o 
  -6   1  16      533.69      578.60     31.29 o 
  -5   1  16      226.59      327.95     20.74 o 
  -4   1  16      184.56      246.82     18.88 o 
  -3   1  16      142.95      164.67     14.39 o 
  -2   1  16       38.53       80.70     11.02 o 
  -1   1  16       78.51      230.01     23.99 o 
   0   1  16      216.79      249.57     17.08 o 
   1   1  16      106.44      162.57     21.52 o 
   2   1  16      206.64      243.90     38.40 o 
   4   1  16      962.09      800.27     32.27 o 
   5   1  16       41.66       50.23      8.99 o 
   6   1  16       18.20        9.57      5.17 o 
   7   1  16       13.66       12.51      5.51 o 
   8   1  16       23.14       24.79      5.87 o 
   9   1  16       81.21       70.40      7.66 o 
  -9   2  16       43.57       49.51     11.29 o 
  -8   2  16      286.09      214.64     17.78 o 
  -7   2  16       15.30       17.01      8.04 o 
  -6   2  16        7.46        8.17     14.17 o 
  -5   2  16       62.28       73.22     10.26 o 
  -4   2  16        0.01        5.93      8.32 o 
  -3   2  16        6.46        9.93      7.67 o 
  -2   2  16       13.31       49.90     11.80 o 
  -1   2  16       44.89       34.28     10.48 o 
   0   2  16        6.50      921.29     71.29 o 
   1   2  16      854.70     1004.52     81.13 o 
   2   2  16      353.52      390.65     38.71 o 
   3   2  16      142.12      142.91     15.31 o 
   4   2  16        2.75        4.44      9.33 o 
   5   2  16       22.23       21.68      6.85 o 
   6   2  16       11.20        3.17      6.25 o 
   7   2  16       42.31       33.04      7.89 o 
   8   2  16        1.65        1.49      6.88 o 
  -6   3  16       26.60       22.28     12.03 o 
  -5   3  16       85.09       45.10     13.19 o 
  -4   3  16       43.25       44.60     10.24 o 
  -3   3  16        7.09       12.24     11.92 o 
  -2   3  16       65.34       88.97     24.34 o 
  -1   3  16       78.69       81.30     12.29 o 
   0   3  16       26.78       41.47     13.79 o 
   1   3  16       73.43       40.06     11.35 o 
   2   3  16       13.34       53.70     24.16 o 
   3   3  16      282.64      293.01     22.40 o 
   4   3  16       31.02       42.74     10.05 o 
   5   3  16       18.36       21.39      9.40 o 
  -9   1  17      249.78      195.35     18.79 o 
  -8   1  17        4.95       19.94     16.55 o 
  -7   1  17      194.96      255.99     30.09 o 
  -6   1  17      471.92      559.69     60.14 o 
  -5   1  17      696.32      739.55     34.65 o 
  -4   1  17      292.08      317.55     20.83 o 
  -3   1  17      119.70      326.12     41.26 o 
  -2   1  17      287.66      275.42     18.91 o 
  -1   1  17       13.36       63.08     19.67 o 
   0   1  17       67.28      183.08     32.98 o 
   1   1  17      205.66      270.20     27.77 o 
   2   1  17      113.37      114.99     13.68 o 
   3   1  17        3.79       10.04      8.17 o 
   4   1  17        0.44        7.98     18.44 o 
   5   1  17      328.09      335.50     19.55 o 
   6   1  17       96.25       93.85     10.64 o 
   7   1  17        3.36        6.36      6.25 o 
  -7   2  17      208.50      163.59     21.59 o 
  -6   2  17        1.43        8.72      9.41 o 
  -5   2  17       63.24       53.13     10.33 o 
  -4   2  17        0.90       11.34     10.60 o 
  -3   2  17       87.34       96.19     13.86 o 
  -2   2  17        4.15       -3.95     10.73 o 
  -1   2  17        9.74       15.32      9.51 o 
   0   2  17        7.71      380.63    106.62 o 
   1   2  17      535.35      521.31     63.11 o 
   2   2  17      186.83      212.40     33.26 o 
   3   2  17      104.62      123.69     16.00 o 
   4   2  17       61.18       31.34     13.52 o 
   5   2  17        1.24        1.30      8.41 o 
   6   2  17       68.18       83.39     10.22 o 
  -3   3  17       51.19       88.28     35.14 o 
  -2   3  17      210.02      255.11     36.25 o 
  -1   3  17        1.78       73.41     25.74 o 
   0   3  17       93.95      323.30     64.20 o 
   1   3  17      361.36      348.81     24.66 o 
  -8   0  18      186.59      153.22     22.49 o 
  -7   0  18       12.29       10.05     13.24 o 
  -6   0  18        9.31       48.24     18.66 o 
  -5   0  18      268.44      259.94     52.71 o 
  -4   0  18      473.88      418.45     38.57 o 
  -3   0  18        2.62       29.83     13.47 o 
  -2   0  18        1.60       24.85     13.31 o 
  -1   0  18       26.72       54.41     14.69 o 
   0   0  18       32.09       72.59     18.33 o 
   1   0  18      130.18      138.33     19.48 o 
   2   0  18        9.46       27.31     19.20 o 
   3   0  18       25.89        8.06     19.41 o 
   4   0  18       62.71       50.80     15.08 o 
   5   0  18        0.90      -12.01      8.47 o 
   6   0  18        3.40        5.39     10.05 o 
  -7   1  18      102.71       67.37     11.35 o 
  -6   1  18        5.14       15.65      8.22 o 
  -5   1  18      149.09      135.73     15.89 o 
  -4   1  18      113.69      120.85     15.57 o 
  -3   1  18       24.44      684.56     47.61 o 
  -2   1  18      691.69      634.55     31.38 o 
  -1   1  18       97.78      114.50     13.93 o 
   0   1  18       26.03       31.85      9.74 o 
   1   1  18       18.25       36.31     10.66 o 
   2   1  18       53.47       49.49     10.67 o 
   3   1  18       21.22       20.62      9.38 o 
   4   1  18      132.33      116.20     19.63 o 
   5   1  18      107.40       94.51     19.23 o 
  -5   2  18        1.25        3.20      8.79 o 
  -4   2  18       24.96       20.16      9.68 o 
  -3   2  18       10.61       14.88      9.66 o 
  -2   2  18        2.92        3.96     10.03 o 
  -1   2  18        7.92       47.54     16.82 o 
   0   2  18       57.28       38.08     12.77 o 
   1   2  18        0.34       83.96     54.34 o 
   2   2  18      223.93      276.77     49.34 o 
   3   2  18      127.91      222.62     31.20 o 
  -4   1  19      294.61      263.10     19.84 o 
  -3   1  19       27.04       71.46     13.85 o 
  -2   1  19      134.34      223.72     37.61 o 
  -1   1  19      239.81      215.60     25.35 o 
   0   1  19       58.68       74.12     16.68 o 
   1   1  19      101.42       94.20     13.73 o 
   2   1  19       93.58       79.72     13.38 o 
                                                 
